# Supplementary material for: Minimal exposure durations reveal visual processing priorities for different stimulus attributes
Source: Nat Commun. 2024 Oct 2;15:8523. doi: 10.1038/s41467-024-52778-5 (PMC11447214; doi:10.1038/s41467-024-52778-5)
Supplement: Supplementary file 4 — Source Data [file 41467_2024_52778_MOESM4_ESM.xlsx]

## Sheet: Fig. 1B
Participant	Orientation	Expression	Exposure	location_d
1	Upright	Fearful	0.8	0.506
1	Upright	Fearful	1.7	-0.184
1	Upright	Fearful	2.6	0.138
1	Upright	Fearful	3.5	-0.595
1	Upright	Fearful	4.4	0.204
1	Upright	Fearful	5.3	1.64
1	Upright	Fearful	6.2	1.163
1	Upright	Neutral	0.8	-0.093
1	Upright	Neutral	1.7	-0.272
1	Upright	Neutral	2.6	-0.416
1	Upright	Neutral	3.5	0.093
1	Upright	Neutral	4.4	1.163
1	Upright	Neutral	5.3	1.163
1	Upright	Neutral	6.2	1.863
1	Inverted	Fearful	0.8	-0.093
1	Inverted	Fearful	1.7	0.506
1	Inverted	Fearful	2.6	0.098
1	Inverted	Fearful	3.5	0.204
1	Inverted	Fearful	4.4	0.361
1	Inverted	Fearful	5.3	0.984
1	Inverted	Fearful	6.2	0.817
1	Inverted	Neutral	0.8	0.093
1	Inverted	Neutral	1.7	-0.093
1	Inverted	Neutral	2.6	0
1	Inverted	Neutral	3.5	0.192
1	Inverted	Neutral	4.4	-0.429
1	Inverted	Neutral	5.3	0.298
1	Inverted	Neutral	6.2	0.204
2	Upright	Fearful	0.8	-0.106
2	Upright	Fearful	1.7	-0.118
2	Upright	Fearful	2.6	0.272
2	Upright	Fearful	3.5	0.733
2	Upright	Fearful	4.4	0.912
2	Upright	Fearful	5.3	1.466
2	Upright	Fearful	6.2	1.072
2	Upright	Neutral	0.8	-0.106
2	Upright	Neutral	1.7	0.204
2	Upright	Neutral	2.6	0.272
2	Upright	Neutral	3.5	0.55
2	Upright	Neutral	4.4	2.326
2	Upright	Neutral	5.3	1.812
2	Upright	Neutral	6.2	1.534
2	Inverted	Fearful	0.8	-0.257
2	Inverted	Fearful	1.7	-0.282
2	Inverted	Fearful	2.6	-0.429
2	Inverted	Fearful	3.5	0
2	Inverted	Fearful	4.4	0.452
2	Inverted	Fearful	5.3	0.506
2	Inverted	Fearful	6.2	0.204
2	Inverted	Neutral	0.8	0
2	Inverted	Neutral	1.7	0.891
2	Inverted	Neutral	2.6	0.118
2	Inverted	Neutral	3.5	0.192
2	Inverted	Neutral	4.4	0.822
2	Inverted	Neutral	5.3	0.098
2	Inverted	Neutral	6.2	0.554
3	Upright	Fearful	0.8	0.184
3	Upright	Fearful	1.7	-0.09
3	Upright	Fearful	2.6	0.656
3	Upright	Fearful	3.5	1.072
3	Upright	Fearful	4.4	2.069
3	Upright	Fearful	5.3	2.326
3	Upright	Fearful	6.2	2.292
3	Upright	Neutral	0.8	0.089
3	Upright	Neutral	1.7	-0.179
3	Upright	Neutral	2.6	0.361
3	Upright	Neutral	3.5	0.595
3	Upright	Neutral	4.4	1.383
3	Upright	Neutral	5.3	2.326
3	Upright	Neutral	6.2	2.772
3	Inverted	Fearful	0.8	-0.46
3	Inverted	Fearful	1.7	-0.098
3	Inverted	Fearful	2.6	0.184
3	Inverted	Fearful	3.5	0.733
3	Inverted	Fearful	4.4	1.328
3	Inverted	Fearful	5.3	1.639
3	Inverted	Fearful	6.2	1.758
3	Inverted	Neutral	0.8	0.179
3	Inverted	Neutral	1.7	0.093
3	Inverted	Neutral	2.6	-0.179
3	Inverted	Neutral	3.5	0.46
3	Inverted	Neutral	4.4	1.104
3	Inverted	Neutral	5.3	2.069
3	Inverted	Neutral	6.2	1.812
4	Upright	Fearful	0.8	0.727
4	Upright	Fearful	1.7	0.46
4	Upright	Fearful	2.6	0.774
4	Upright	Fearful	3.5	1.639
4	Upright	Fearful	4.4	2.772
4	Upright	Fearful	5.3	2.772
4	Upright	Fearful	6.2	2.772
4	Upright	Neutral	0.8	-0.256
4	Upright	Neutral	1.7	0.311
4	Upright	Neutral	2.6	0.995
4	Upright	Neutral	3.5	1.501
4	Upright	Neutral	4.4	2.772
4	Upright	Neutral	5.3	2.549
4	Upright	Neutral	6.2	2.772
4	Inverted	Fearful	0.8	-0.173
4	Inverted	Fearful	1.7	0.634
4	Inverted	Fearful	2.6	0.506
4	Inverted	Fearful	3.5	1.179
4	Inverted	Fearful	4.4	2.326
4	Inverted	Fearful	5.3	1.896
4	Inverted	Fearful	6.2	2.772
4	Inverted	Neutral	0.8	0.173
4	Inverted	Neutral	1.7	-0.256
4	Inverted	Neutral	2.6	0.912
4	Inverted	Neutral	3.5	1.639
4	Inverted	Neutral	4.4	2.069
4	Inverted	Neutral	5.3	2.549
4	Inverted	Neutral	6.2	2.772
5	Upright	Fearful	0.8	0.48
5	Upright	Fearful	1.7	-0.311
5	Upright	Fearful	2.6	0.684
5	Upright	Fearful	3.5	1.436
5	Upright	Fearful	4.4	2.292
5	Upright	Fearful	5.3	2.772
5	Upright	Fearful	6.2	2.549
5	Upright	Neutral	0.8	0
5	Upright	Neutral	1.7	0.535
5	Upright	Neutral	2.6	1.074
5	Upright	Neutral	3.5	1.863
5	Upright	Neutral	4.4	2.549
5	Upright	Neutral	5.3	2.549
5	Upright	Neutral	6.2	2.772
5	Inverted	Fearful	0.8	-0.223
5	Inverted	Fearful	1.7	0
5	Inverted	Fearful	2.6	0.506
5	Inverted	Fearful	3.5	1.565
5	Inverted	Fearful	4.4	1.758
5	Inverted	Fearful	5.3	1.501
5	Inverted	Fearful	6.2	2.292
5	Inverted	Neutral	0.8	-0.223
5	Inverted	Neutral	1.7	-0.138
5	Inverted	Neutral	2.6	1.163
5	Inverted	Neutral	3.5	1.383
5	Inverted	Neutral	4.4	2.549
5	Inverted	Neutral	5.3	2.549
5	Inverted	Neutral	6.2	2.549
6	Upright	Fearful	0.8	0.55
6	Upright	Fearful	1.7	0.272
6	Upright	Fearful	2.6	1.072
6	Upright	Fearful	3.5	1.812
6	Upright	Fearful	4.4	2.326
6	Upright	Fearful	5.3	2.326
6	Upright	Fearful	6.2	2.292
6	Upright	Neutral	0.8	-0.452
6	Upright	Neutral	1.7	0.358
6	Upright	Neutral	2.6	0.545
6	Upright	Neutral	3.5	0.822
6	Upright	Neutral	4.4	2.292
6	Upright	Neutral	5.3	1.863
6	Upright	Neutral	6.2	2.772
6	Inverted	Fearful	0.8	0.268
6	Inverted	Fearful	1.7	0.644
6	Inverted	Fearful	2.6	0.55
6	Inverted	Fearful	3.5	0.995
6	Inverted	Fearful	4.4	1.896
6	Inverted	Fearful	5.3	1.981
6	Inverted	Fearful	6.2	2.292
6	Inverted	Neutral	0.8	0
6	Inverted	Neutral	1.7	0.55
6	Inverted	Neutral	2.6	0.684
6	Inverted	Neutral	3.5	1.342
6	Inverted	Neutral	4.4	1.565
6	Inverted	Neutral	5.3	1.981
6	Inverted	Neutral	6.2	2.549
7	Upright	Fearful	0.8	0.311
7	Upright	Fearful	1.7	0.106
7	Upright	Fearful	2.6	0.323
7	Upright	Fearful	3.5	0.535
7	Upright	Fearful	4.4	1.64
7	Upright	Fearful	5.3	2.772
7	Upright	Fearful	6.2	2.772
7	Upright	Neutral	0.8	-0.173
7	Upright	Neutral	1.7	0.966
7	Upright	Neutral	2.6	0.362
7	Upright	Neutral	3.5	1.163
7	Upright	Neutral	4.4	1.534
7	Upright	Neutral	5.3	2.292
7	Upright	Neutral	6.2	2.772
7	Inverted	Fearful	0.8	-0.257
7	Inverted	Fearful	1.7	-0.184
7	Inverted	Fearful	2.6	0
7	Inverted	Fearful	3.5	1.163
7	Inverted	Fearful	4.4	1.383
7	Inverted	Fearful	5.3	1.179
7	Inverted	Fearful	6.2	2.292
7	Inverted	Neutral	0.8	-0.43
7	Inverted	Neutral	1.7	0.268
7	Inverted	Neutral	2.6	0.298
7	Inverted	Neutral	3.5	0.966
7	Inverted	Neutral	4.4	1.072
7	Inverted	Neutral	5.3	1.466
7	Inverted	Neutral	6.2	1.812
8	Upright	Fearful	0.8	0.477
8	Upright	Fearful	1.7	0.224
8	Upright	Fearful	2.6	1.534
8	Upright	Fearful	3.5	1.757
8	Upright	Fearful	4.4	2.292
8	Upright	Fearful	5.3	2.549
8	Upright	Fearful	6.2	2.292
8	Upright	Neutral	0.8	0
8	Upright	Neutral	1.7	0.684
8	Upright	Neutral	2.6	0.656
8	Upright	Neutral	3.5	2.549
8	Upright	Neutral	4.4	2.549
8	Upright	Neutral	5.3	2.772
8	Upright	Neutral	6.2	2.772
8	Inverted	Fearful	0.8	0.089
8	Inverted	Fearful	1.7	0.429
8	Inverted	Fearful	2.6	1.163
8	Inverted	Fearful	3.5	1.074
8	Inverted	Fearful	4.4	1.658
8	Inverted	Fearful	5.3	1.252
8	Inverted	Fearful	6.2	2.069
8	Inverted	Neutral	0.8	-0.388
8	Inverted	Neutral	1.7	0.118
8	Inverted	Neutral	2.6	1.074
8	Inverted	Neutral	3.5	1.565
8	Inverted	Neutral	4.4	1.981
8	Inverted	Neutral	5.3	1.981
8	Inverted	Neutral	6.2	2.549
9	Upright	Fearful	0.8	-0.09
9	Upright	Fearful	1.7	0
9	Upright	Fearful	2.6	0.774
9	Upright	Fearful	3.5	0.966
9	Upright	Fearful	4.4	2.069
9	Upright	Fearful	5.3	1.896
9	Upright	Fearful	6.2	2.549
9	Upright	Neutral	0.8	0.282
9	Upright	Neutral	1.7	-0.089
9	Upright	Neutral	2.6	0.966
9	Upright	Neutral	3.5	1.005
9	Upright	Neutral	4.4	2.292
9	Upright	Neutral	5.3	2.326
9	Upright	Neutral	6.2	2.772
9	Inverted	Fearful	0.8	-0.282
9	Inverted	Fearful	1.7	0.192
9	Inverted	Fearful	2.6	0.179
9	Inverted	Fearful	3.5	0.55
9	Inverted	Fearful	4.4	1.812
9	Inverted	Fearful	5.3	1.64
9	Inverted	Fearful	6.2	2.292
9	Inverted	Neutral	0.8	0
9	Inverted	Neutral	1.7	0.388
9	Inverted	Neutral	2.6	0.848
9	Inverted	Neutral	3.5	0.822
9	Inverted	Neutral	4.4	1.383
9	Inverted	Neutral	5.3	1.896
9	Inverted	Neutral	6.2	1.639
10	Upright	Fearful	0.8	0.46
10	Upright	Fearful	1.7	0.643
10	Upright	Fearful	2.6	0.912
10	Upright	Fearful	3.5	0.09
10	Upright	Fearful	4.4	1.072
10	Upright	Fearful	5.3	2.069
10	Upright	Fearful	6.2	1.639
10	Upright	Neutral	0.8	0.686
10	Upright	Neutral	1.7	0.106
10	Upright	Neutral	2.6	0.371
10	Upright	Neutral	3.5	0.566
10	Upright	Neutral	4.4	1.758
10	Upright	Neutral	5.3	1.328
10	Upright	Neutral	6.2	1.639
10	Inverted	Fearful	0.8	0.118
10	Inverted	Fearful	1.7	0.09
10	Inverted	Fearful	2.6	0.184
10	Inverted	Fearful	3.5	0.506
10	Inverted	Fearful	4.4	0.742
10	Inverted	Fearful	5.3	1.466
10	Inverted	Fearful	6.2	1.64
10	Inverted	Neutral	0.8	0.554
10	Inverted	Neutral	1.7	0.224
10	Inverted	Neutral	2.6	0
10	Inverted	Neutral	3.5	0.566
10	Inverted	Neutral	4.4	0.545
10	Inverted	Neutral	5.3	0.954
10	Inverted	Neutral	6.2	1.501
11	Upright	Fearful	0.8	0.204
11	Upright	Fearful	1.7	0.656
11	Upright	Fearful	2.6	1.328
11	Upright	Fearful	3.5	1.863
11	Upright	Fearful	4.4	2.772
11	Upright	Fearful	5.3	2.549
11	Upright	Fearful	6.2	2.772
11	Upright	Neutral	0.8	0.173
11	Upright	Neutral	1.7	0.361
11	Upright	Neutral	2.6	1.534
11	Upright	Neutral	3.5	2.069
11	Upright	Neutral	4.4	2.549
11	Upright	Neutral	5.3	2.772
11	Upright	Neutral	6.2	2.772
11	Inverted	Fearful	0.8	0.995
11	Inverted	Fearful	1.7	0.733
11	Inverted	Fearful	2.6	1.104
11	Inverted	Fearful	3.5	2.069
11	Inverted	Fearful	4.4	2.549
11	Inverted	Fearful	5.3	2.549
11	Inverted	Fearful	6.2	2.772
11	Inverted	Neutral	0.8	0.138
11	Inverted	Neutral	1.7	0.566
11	Inverted	Neutral	2.6	1.19
11	Inverted	Neutral	3.5	2.069
11	Inverted	Neutral	4.4	1.639
11	Inverted	Neutral	5.3	2.549
11	Inverted	Neutral	6.2	2.772
12	Upright	Fearful	0.8	0.098
12	Upright	Fearful	1.7	-0.106
12	Upright	Fearful	2.6	0.09
12	Upright	Fearful	3.5	0.371
12	Upright	Fearful	4.4	1.639
12	Upright	Fearful	5.3	1.896
12	Upright	Fearful	6.2	2.772
12	Upright	Neutral	0.8	0.192
12	Upright	Neutral	1.7	0.09
12	Upright	Neutral	2.6	0
12	Upright	Neutral	3.5	0.656
12	Upright	Neutral	4.4	1.534
12	Upright	Neutral	5.3	2.549
12	Upright	Neutral	6.2	2.772
12	Inverted	Fearful	0.8	-0.323
12	Inverted	Fearful	1.7	0.184
12	Inverted	Fearful	2.6	0.774
12	Inverted	Fearful	3.5	1.085
12	Inverted	Fearful	4.4	1.64
12	Inverted	Fearful	5.3	1.639
12	Inverted	Fearful	6.2	2.549
12	Inverted	Neutral	0.8	-0.093
12	Inverted	Neutral	1.7	0.644
12	Inverted	Neutral	2.6	0.46
12	Inverted	Neutral	3.5	0.644
12	Inverted	Neutral	4.4	1.981
12	Inverted	Neutral	5.3	2.549
12	Inverted	Neutral	6.2	2.772
13	Upright	Fearful	0.8	0.282
13	Upright	Fearful	1.7	0.192
13	Upright	Fearful	2.6	0.184
13	Upright	Fearful	3.5	0.452
13	Upright	Fearful	4.4	1.328
13	Upright	Fearful	5.3	1.758
13	Upright	Fearful	6.2	2.069
13	Upright	Neutral	0.8	0.184
13	Upright	Neutral	1.7	0.268
13	Upright	Neutral	2.6	0.506
13	Upright	Neutral	3.5	0.643
13	Upright	Neutral	4.4	1.179
13	Upright	Neutral	5.3	1.436
13	Upright	Neutral	6.2	2.119
13	Inverted	Fearful	0.8	0.09
13	Inverted	Fearful	1.7	-0.477
13	Inverted	Fearful	2.6	0.46
13	Inverted	Fearful	3.5	0.388
13	Inverted	Fearful	4.4	1.005
13	Inverted	Fearful	5.3	2.069
13	Inverted	Fearful	6.2	1.179
13	Inverted	Neutral	0.8	-0.09
13	Inverted	Neutral	1.7	0.452
13	Inverted	Neutral	2.6	0
13	Inverted	Neutral	3.5	1.21
13	Inverted	Neutral	4.4	1.64
13	Inverted	Neutral	5.3	0.966
13	Inverted	Neutral	6.2	1.64
14	Upright	Fearful	0.8	0
14	Upright	Fearful	1.7	0.362
14	Upright	Fearful	2.6	1.085
14	Upright	Fearful	3.5	1.863
14	Upright	Fearful	4.4	2.292
14	Upright	Fearful	5.3	2.549
14	Upright	Fearful	6.2	2.772
14	Upright	Neutral	0.8	-0.089
14	Upright	Neutral	1.7	0.644
14	Upright	Neutral	2.6	1.297
14	Upright	Neutral	3.5	1.757
14	Upright	Neutral	4.4	2.069
14	Upright	Neutral	5.3	2.772
14	Upright	Neutral	6.2	2.772
14	Inverted	Fearful	0.8	-0.179
14	Inverted	Fearful	1.7	0.554
14	Inverted	Fearful	2.6	1.342
14	Inverted	Fearful	3.5	1.896
14	Inverted	Fearful	4.4	2.772
14	Inverted	Fearful	5.3	2.772
14	Inverted	Fearful	6.2	2.772
14	Inverted	Neutral	0.8	-0.09
14	Inverted	Neutral	1.7	0.595
14	Inverted	Neutral	2.6	1.639
14	Inverted	Neutral	3.5	1.812
14	Inverted	Neutral	4.4	2.292
14	Inverted	Neutral	5.3	2.326
14	Inverted	Neutral	6.2	2.549
15	Upright	Fearful	0.8	-0.644
15	Upright	Fearful	1.7	-0.179
15	Upright	Fearful	2.6	0.272
15	Upright	Fearful	3.5	-0.179
15	Upright	Fearful	4.4	0.477
15	Upright	Fearful	5.3	1.328
15	Upright	Fearful	6.2	1.534
15	Upright	Neutral	0.8	-0.138
15	Upright	Neutral	1.7	-0.268
15	Upright	Neutral	2.6	0.09
15	Upright	Neutral	3.5	0.268
15	Upright	Neutral	4.4	0.358
15	Upright	Neutral	5.3	0.643
15	Upright	Neutral	6.2	1.758
15	Inverted	Fearful	0.8	0.371
15	Inverted	Fearful	1.7	-0.361
15	Inverted	Fearful	2.6	0
15	Inverted	Fearful	3.5	-0.089
15	Inverted	Fearful	4.4	0.358
15	Inverted	Fearful	5.3	0.361
15	Inverted	Fearful	6.2	1.277
15	Inverted	Neutral	0.8	0.179
15	Inverted	Neutral	1.7	0.089
15	Inverted	Neutral	2.6	0
15	Inverted	Neutral	3.5	0.545
15	Inverted	Neutral	4.4	0.361
15	Inverted	Neutral	5.3	0.545
15	Inverted	Neutral	6.2	1.328
16	Upright	Fearful	0.8	-0.48
16	Upright	Fearful	1.7	-0.173
16	Upright	Fearful	2.6	0.984
16	Upright	Fearful	3.5	1.658
16	Upright	Fearful	4.4	1.981
16	Upright	Fearful	5.3	2.549
16	Upright	Fearful	6.2	2.069
16	Upright	Neutral	0.8	-0.223
16	Upright	Neutral	1.7	-0.43
16	Upright	Neutral	2.6	1.015
16	Upright	Neutral	3.5	1.863
16	Upright	Neutral	4.4	2.292
16	Upright	Neutral	5.3	2.549
16	Upright	Neutral	6.2	2.772
16	Inverted	Fearful	0.8	-0.653
16	Inverted	Fearful	1.7	0
16	Inverted	Fearful	2.6	0.891
16	Inverted	Fearful	3.5	0.727
16	Inverted	Fearful	4.4	1.757
16	Inverted	Fearful	5.3	2.119
16	Inverted	Fearful	6.2	2.549
16	Inverted	Neutral	0.8	0
16	Inverted	Neutral	1.7	1.207
16	Inverted	Neutral	2.6	0.223
16	Inverted	Neutral	3.5	0.684
16	Inverted	Neutral	4.4	2.119
16	Inverted	Neutral	5.3	2.292
16	Inverted	Neutral	6.2	2.772
17	Upright	Fearful	0.8	0
17	Upright	Fearful	1.7	0
17	Upright	Fearful	2.6	0.371
17	Upright	Fearful	3.5	1.163
17	Upright	Fearful	4.4	2.069
17	Upright	Fearful	5.3	2.549
17	Upright	Fearful	6.2	2.772
17	Upright	Neutral	0.8	0.272
17	Upright	Neutral	1.7	0.371
17	Upright	Neutral	2.6	0.733
17	Upright	Neutral	3.5	0.774
17	Upright	Neutral	4.4	2.069
17	Upright	Neutral	5.3	2.549
17	Upright	Neutral	6.2	2.549
17	Inverted	Fearful	0.8	0.566
17	Inverted	Fearful	1.7	-0.098
17	Inverted	Fearful	2.6	0.906
17	Inverted	Fearful	3.5	1.163
17	Inverted	Fearful	4.4	1.436
17	Inverted	Fearful	5.3	1.863
17	Inverted	Fearful	6.2	1.639
17	Inverted	Neutral	0.8	0.272
17	Inverted	Neutral	1.7	0.093
17	Inverted	Neutral	2.6	0.477
17	Inverted	Neutral	3.5	0.995
17	Inverted	Neutral	4.4	1.863
17	Inverted	Neutral	5.3	1.896
17	Inverted	Neutral	6.2	2.292
18	Upright	Fearful	0.8	-0.204
18	Upright	Fearful	1.7	0.098
18	Upright	Fearful	2.6	1.104
18	Upright	Fearful	3.5	1.104
18	Upright	Fearful	4.4	2.549
18	Upright	Fearful	5.3	2.549
18	Upright	Fearful	6.2	2.772
18	Upright	Neutral	0.8	0.098
18	Upright	Neutral	1.7	0.477
18	Upright	Neutral	2.6	0.966
18	Upright	Neutral	3.5	1.277
18	Upright	Neutral	4.4	2.069
18	Upright	Neutral	5.3	2.772
18	Upright	Neutral	6.2	2.549
18	Inverted	Fearful	0.8	0.311
18	Inverted	Fearful	1.7	0.656
18	Inverted	Fearful	2.6	-0.179
18	Inverted	Fearful	3.5	1.501
18	Inverted	Fearful	4.4	1.757
18	Inverted	Fearful	5.3	1.757
18	Inverted	Fearful	6.2	2.549
18	Inverted	Neutral	0.8	0.282
18	Inverted	Neutral	1.7	0.098
18	Inverted	Neutral	2.6	0.749
18	Inverted	Neutral	3.5	0.506
18	Inverted	Neutral	4.4	1.896
18	Inverted	Neutral	5.3	2.326
18	Inverted	Neutral	6.2	2.326
19	Upright	Fearful	0.8	-0.173
19	Upright	Fearful	1.7	0.506
19	Upright	Fearful	2.6	0.272
19	Upright	Fearful	3.5	0.749
19	Upright	Fearful	4.4	1.501
19	Upright	Fearful	5.3	1.812
19	Upright	Fearful	6.2	2.549
19	Upright	Neutral	0.8	0.192
19	Upright	Neutral	1.7	0
19	Upright	Neutral	2.6	0.388
19	Upright	Neutral	3.5	0.643
19	Upright	Neutral	4.4	2.772
19	Upright	Neutral	5.3	2.292
19	Upright	Neutral	6.2	2.549
19	Inverted	Fearful	0.8	0
19	Inverted	Fearful	1.7	0.362
19	Inverted	Fearful	2.6	-0.192
19	Inverted	Fearful	3.5	0.192
19	Inverted	Fearful	4.4	1.005
19	Inverted	Fearful	5.3	1.005
19	Inverted	Fearful	6.2	1.981
19	Inverted	Neutral	0.8	0
19	Inverted	Neutral	1.7	0.173
19	Inverted	Neutral	2.6	0.477
19	Inverted	Neutral	3.5	0.644
19	Inverted	Neutral	4.4	0.868
19	Inverted	Neutral	5.3	1.658
19	Inverted	Neutral	6.2	1.863
20	Upright	Fearful	0.8	0.257
20	Upright	Fearful	1.7	-0.138
20	Upright	Fearful	2.6	0.817
20	Upright	Fearful	3.5	1.342
20	Upright	Fearful	4.4	2.119
20	Upright	Fearful	5.3	2.292
20	Upright	Fearful	6.2	2.549
20	Upright	Neutral	0.8	-0.568
20	Upright	Neutral	1.7	0.173
20	Upright	Neutral	2.6	-0.223
20	Upright	Neutral	3.5	1.64
20	Upright	Neutral	4.4	1.658
20	Upright	Neutral	5.3	2.549
20	Upright	Neutral	6.2	2.549
20	Inverted	Fearful	0.8	-0.173
20	Inverted	Fearful	1.7	0.257
20	Inverted	Fearful	2.6	0.906
20	Inverted	Fearful	3.5	0.995
20	Inverted	Fearful	4.4	1.534
20	Inverted	Fearful	5.3	2.549
20	Inverted	Fearful	6.2	1.812
20	Inverted	Neutral	0.8	-0.173
20	Inverted	Neutral	1.7	0
20	Inverted	Neutral	2.6	0.323
20	Inverted	Neutral	3.5	0.966
20	Inverted	Neutral	4.4	2.292
20	Inverted	Neutral	5.3	2.119
20	Inverted	Neutral	6.2	2.549
21	Upright	Fearful	0.8	0.643
21	Upright	Fearful	1.7	0
21	Upright	Fearful	2.6	0.282
21	Upright	Fearful	3.5	0.179
21	Upright	Fearful	4.4	0.684
21	Upright	Fearful	5.3	0.749
21	Upright	Fearful	6.2	1.005
21	Upright	Neutral	0.8	0.192
21	Upright	Neutral	1.7	0
21	Upright	Neutral	2.6	-0.192
21	Upright	Neutral	3.5	0.774
21	Upright	Neutral	4.4	0.554
21	Upright	Neutral	5.3	0.089
21	Upright	Neutral	6.2	1.104
21	Inverted	Fearful	0.8	-0.282
21	Inverted	Fearful	1.7	0.098
21	Inverted	Fearful	2.6	-0.256
21	Inverted	Fearful	3.5	0.984
21	Inverted	Fearful	4.4	0.429
21	Inverted	Fearful	5.3	-0.224
21	Inverted	Fearful	6.2	0.298
21	Inverted	Neutral	0.8	0.388
21	Inverted	Neutral	1.7	-0.118
21	Inverted	Neutral	2.6	0.106
21	Inverted	Neutral	3.5	0.093
21	Inverted	Neutral	4.4	-0.256
21	Inverted	Neutral	5.3	0
21	Inverted	Neutral	6.2	0.644
22	Upright	Fearful	0.8	-0.48
22	Upright	Fearful	1.7	-0.554
22	Upright	Fearful	2.6	0.138
22	Upright	Fearful	3.5	0.848
22	Upright	Fearful	4.4	1.085
22	Upright	Fearful	5.3	2.549
22	Upright	Fearful	6.2	2.292
22	Upright	Neutral	0.8	-0.43
22	Upright	Neutral	1.7	-0.429
22	Upright	Neutral	2.6	0.429
22	Upright	Neutral	3.5	0.817
22	Upright	Neutral	4.4	1.436
22	Upright	Neutral	5.3	2.069
22	Upright	Neutral	6.2	2.549
22	Inverted	Fearful	0.8	0.138
22	Inverted	Fearful	1.7	0.362
22	Inverted	Fearful	2.6	-0.118
22	Inverted	Fearful	3.5	-0.204
22	Inverted	Fearful	4.4	1.475
22	Inverted	Fearful	5.3	1.436
22	Inverted	Fearful	6.2	2.292
22	Inverted	Neutral	0.8	0.568
22	Inverted	Neutral	1.7	0
22	Inverted	Neutral	2.6	0
22	Inverted	Neutral	3.5	0.566
22	Inverted	Neutral	4.4	1.534
22	Inverted	Neutral	5.3	0.966
22	Inverted	Neutral	6.2	1.64
23	Upright	Fearful	0.8	0
23	Upright	Fearful	1.7	0
23	Upright	Fearful	2.6	0.684
23	Upright	Fearful	3.5	1.383
23	Upright	Fearful	4.4	1.21
23	Upright	Fearful	5.3	2.069
23	Upright	Fearful	6.2	2.292
23	Upright	Neutral	0.8	0
23	Upright	Neutral	1.7	0.429
23	Upright	Neutral	2.6	0.416
23	Upright	Neutral	3.5	0.55
23	Upright	Neutral	4.4	2.292
23	Upright	Neutral	5.3	1.64
23	Upright	Neutral	6.2	2.119
23	Inverted	Fearful	0.8	0.653
23	Inverted	Fearful	1.7	0.568
23	Inverted	Fearful	2.6	0.634
23	Inverted	Fearful	3.5	0.388
23	Inverted	Fearful	4.4	1.21
23	Inverted	Fearful	5.3	1.501
23	Inverted	Fearful	6.2	1.104
23	Inverted	Neutral	0.8	0
23	Inverted	Neutral	1.7	0.568
23	Inverted	Neutral	2.6	0.891
23	Inverted	Neutral	3.5	1.179
23	Inverted	Neutral	4.4	1.21
23	Inverted	Neutral	5.3	0.848
23	Inverted	Neutral	6.2	1.277
24	Upright	Fearful	0.8	0
24	Upright	Fearful	1.7	0.822
24	Upright	Fearful	2.6	1.758
24	Upright	Fearful	3.5	2.772
24	Upright	Fearful	4.4	2.549
24	Upright	Fearful	5.3	2.549
24	Upright	Fearful	6.2	2.772
24	Upright	Neutral	0.8	-0.224
24	Upright	Neutral	1.7	0.984
24	Upright	Neutral	2.6	1.896
24	Upright	Neutral	3.5	2.772
24	Upright	Neutral	4.4	2.772
24	Upright	Neutral	5.3	2.772
24	Upright	Neutral	6.2	2.549
24	Inverted	Fearful	0.8	-0.686
24	Inverted	Fearful	1.7	1.074
24	Inverted	Fearful	2.6	1.639
24	Inverted	Fearful	3.5	2.119
24	Inverted	Fearful	4.4	2.772
24	Inverted	Fearful	5.3	2.772
24	Inverted	Fearful	6.2	2.772
24	Inverted	Neutral	0.8	0.535
24	Inverted	Neutral	1.7	0.388
24	Inverted	Neutral	2.6	1.758
24	Inverted	Neutral	3.5	1.758
24	Inverted	Neutral	4.4	2.549
24	Inverted	Neutral	5.3	2.549
24	Inverted	Neutral	6.2	2.549
25	Upright	Fearful	0.8	0.48
25	Upright	Fearful	1.7	0.256
25	Upright	Fearful	2.6	0.684
25	Upright	Fearful	3.5	2.069
25	Upright	Fearful	4.4	2.549
25	Upright	Fearful	5.3	2.772
25	Upright	Fearful	6.2	2.772
25	Upright	Neutral	0.8	0.223
25	Upright	Neutral	1.7	-0.184
25	Upright	Neutral	2.6	1.072
25	Upright	Neutral	3.5	1.639
25	Upright	Neutral	4.4	2.292
25	Upright	Neutral	5.3	2.549
25	Upright	Neutral	6.2	2.772
25	Inverted	Fearful	0.8	-0.223
25	Inverted	Fearful	1.7	0.192
25	Inverted	Fearful	2.6	0.742
25	Inverted	Fearful	3.5	2.292
25	Inverted	Fearful	4.4	1.639
25	Inverted	Fearful	5.3	2.326
25	Inverted	Fearful	6.2	2.549
25	Inverted	Neutral	0.8	0
25	Inverted	Neutral	1.7	0.388
25	Inverted	Neutral	2.6	1.005
25	Inverted	Neutral	3.5	1.383
25	Inverted	Neutral	4.4	1.383
25	Inverted	Neutral	5.3	1.501
25	Inverted	Neutral	6.2	2.549
26	Upright	Fearful	0.8	0
26	Upright	Fearful	1.7	0.178
26	Upright	Fearful	2.6	0.371
26	Upright	Fearful	3.5	1.072
26	Upright	Fearful	4.4	1.896
26	Upright	Fearful	5.3	1.896
26	Upright	Fearful	6.2	2.119
26	Upright	Neutral	0.8	0.204
26	Upright	Neutral	1.7	0
26	Upright	Neutral	2.6	0.817
26	Upright	Neutral	3.5	1.005
26	Upright	Neutral	4.4	1.19
26	Upright	Neutral	5.3	1.758
26	Upright	Neutral	6.2	2.292
26	Inverted	Fearful	0.8	0.477
26	Inverted	Fearful	1.7	0
26	Inverted	Fearful	2.6	0.46
26	Inverted	Fearful	3.5	0.192
26	Inverted	Fearful	4.4	1.252
26	Inverted	Fearful	5.3	0.912
26	Inverted	Fearful	6.2	1.072
26	Inverted	Neutral	0.8	-0.323
26	Inverted	Neutral	1.7	0
26	Inverted	Neutral	2.6	0.912
26	Inverted	Neutral	3.5	0.184
26	Inverted	Neutral	4.4	1.072
26	Inverted	Neutral	5.3	0.995
26	Inverted	Neutral	6.2	1.64
27	Upright	Fearful	0.8	-0.257
27	Upright	Fearful	1.7	0
27	Upright	Fearful	2.6	1.21
27	Upright	Fearful	3.5	1.383
27	Upright	Fearful	4.4	1.534
27	Upright	Fearful	5.3	2.292
27	Upright	Fearful	6.2	2.326
27	Upright	Neutral	0.8	0
27	Upright	Neutral	1.7	0.118
27	Upright	Neutral	2.6	0.912
27	Upright	Neutral	3.5	1.896
27	Upright	Neutral	4.4	2.292
27	Upright	Neutral	5.3	2.549
27	Upright	Neutral	6.2	2.549
27	Inverted	Fearful	0.8	0
27	Inverted	Fearful	1.7	0.093
27	Inverted	Fearful	2.6	1.005
27	Inverted	Fearful	3.5	1.072
27	Inverted	Fearful	4.4	1.896
27	Inverted	Fearful	5.3	2.326
27	Inverted	Fearful	6.2	2.772
27	Inverted	Neutral	0.8	-0.43
27	Inverted	Neutral	1.7	0.995
27	Inverted	Neutral	2.6	1.896
27	Inverted	Neutral	3.5	0.848
27	Inverted	Neutral	4.4	2.326
27	Inverted	Neutral	5.3	2.549
27	Inverted	Neutral	6.2	2.069
28	Upright	Fearful	0.8	-0.653
28	Upright	Fearful	1.7	0.311
28	Upright	Fearful	2.6	0
28	Upright	Fearful	3.5	1.383
28	Upright	Fearful	4.4	2.292
28	Upright	Fearful	5.3	2.772
28	Upright	Fearful	6.2	2.069
28	Upright	Neutral	0.8	0
28	Upright	Neutral	1.7	0
28	Upright	Neutral	2.6	0.912
28	Upright	Neutral	3.5	1.436
28	Upright	Neutral	4.4	2.549
28	Upright	Neutral	5.3	2.069
28	Upright	Neutral	6.2	2.549
28	Inverted	Fearful	0.8	0.223
28	Inverted	Fearful	1.7	0.595
28	Inverted	Fearful	2.6	1.252
28	Inverted	Fearful	3.5	1.21
28	Inverted	Fearful	4.4	1.981
28	Inverted	Fearful	5.3	2.069
28	Inverted	Fearful	6.2	2.119
28	Inverted	Neutral	0.8	0
28	Inverted	Neutral	1.7	0
28	Inverted	Neutral	2.6	1.297
28	Inverted	Neutral	3.5	2.069
28	Inverted	Neutral	4.4	2.119
28	Inverted	Neutral	5.3	2.069
28	Inverted	Neutral	6.2	2.549
29	Upright	Fearful	0.8	0.173
29	Upright	Fearful	1.7	-0.257
29	Upright	Fearful	2.6	-0.118
29	Upright	Fearful	3.5	0.566
29	Upright	Fearful	4.4	1.277
29	Upright	Fearful	5.3	1.758
29	Upright	Fearful	6.2	1.436
29	Upright	Neutral	0.8	0
29	Upright	Neutral	1.7	0.138
29	Upright	Neutral	2.6	0.792
29	Upright	Neutral	3.5	0.362
29	Upright	Neutral	4.4	1.085
29	Upright	Neutral	5.3	1.466
29	Upright	Neutral	6.2	1.639
29	Inverted	Fearful	0.8	0.48
29	Inverted	Fearful	1.7	0.686
29	Inverted	Fearful	2.6	0.535
29	Inverted	Fearful	3.5	0.106
29	Inverted	Fearful	4.4	0.634
29	Inverted	Fearful	5.3	0.848
29	Inverted	Fearful	6.2	1.981
29	Inverted	Neutral	0.8	0.43
29	Inverted	Neutral	1.7	0.224
29	Inverted	Neutral	2.6	0.792
29	Inverted	Neutral	3.5	0.727
29	Inverted	Neutral	4.4	0.912
29	Inverted	Neutral	5.3	0.749
29	Inverted	Neutral	6.2	1.534
30	Upright	Fearful	0.8	0.742
30	Upright	Fearful	1.7	0.089
30	Upright	Fearful	2.6	0.684
30	Upright	Fearful	3.5	0.545
30	Upright	Fearful	4.4	1.21
30	Upright	Fearful	5.3	2.069
30	Upright	Fearful	6.2	2.292
30	Upright	Neutral	0.8	0
30	Upright	Neutral	1.7	0.178
30	Upright	Neutral	2.6	0.09
30	Upright	Neutral	3.5	1.19
30	Upright	Neutral	4.4	1.896
30	Upright	Neutral	5.3	2.069
30	Upright	Neutral	6.2	1.896
30	Inverted	Fearful	0.8	-0.282
30	Inverted	Fearful	1.7	-0.362
30	Inverted	Fearful	2.6	0.09
30	Inverted	Fearful	3.5	0.388
30	Inverted	Fearful	4.4	0.179
30	Inverted	Fearful	5.3	0.995
30	Inverted	Fearful	6.2	0.644
30	Inverted	Neutral	0.8	0.106
30	Inverted	Neutral	1.7	0.554
30	Inverted	Neutral	2.6	0.268
30	Inverted	Neutral	3.5	0
30	Inverted	Neutral	4.4	0.891
30	Inverted	Neutral	5.3	0.891
30	Inverted	Neutral	6.2	1.342
31	Upright	Fearful	0.8	-0.178
31	Upright	Fearful	1.7	-0.477
31	Upright	Fearful	2.6	0.46
31	Upright	Fearful	3.5	1.21
31	Upright	Fearful	4.4	2.549
31	Upright	Fearful	5.3	2.549
31	Upright	Fearful	6.2	2.549
31	Upright	Neutral	0.8	0.361
31	Upright	Neutral	1.7	0.416
31	Upright	Neutral	2.6	0.966
31	Upright	Neutral	3.5	1.758
31	Upright	Neutral	4.4	2.549
31	Upright	Neutral	5.3	2.772
31	Upright	Neutral	6.2	2.772
31	Inverted	Fearful	0.8	0.361
31	Inverted	Fearful	1.7	0.656
31	Inverted	Fearful	2.6	0.179
31	Inverted	Fearful	3.5	1.466
31	Inverted	Fearful	4.4	2.069
31	Inverted	Fearful	5.3	2.772
31	Inverted	Fearful	6.2	2.772
31	Inverted	Neutral	0.8	-0.46
31	Inverted	Neutral	1.7	-0.298
31	Inverted	Neutral	2.6	0.643
31	Inverted	Neutral	3.5	1.072
31	Inverted	Neutral	4.4	2.326
31	Inverted	Neutral	5.3	2.772
31	Inverted	Neutral	6.2	2.772
32	Upright	Fearful	0.8	-0.184
32	Upright	Fearful	1.7	0
32	Upright	Fearful	2.6	0.272
32	Upright	Fearful	3.5	0.416
32	Upright	Fearful	4.4	0.848
32	Upright	Fearful	5.3	1.466
32	Upright	Fearful	6.2	1.501
32	Upright	Neutral	0.8	-0.093
32	Upright	Neutral	1.7	-0.643
32	Upright	Neutral	2.6	0.272
32	Upright	Neutral	3.5	0.643
32	Upright	Neutral	4.4	0.774
32	Upright	Neutral	5.3	1.64
32	Upright	Neutral	6.2	1.501
32	Inverted	Fearful	0.8	-0.452
32	Inverted	Fearful	1.7	-0.416
32	Inverted	Fearful	2.6	0.817
32	Inverted	Fearful	3.5	0.323
32	Inverted	Fearful	4.4	0.906
32	Inverted	Fearful	5.3	0.906
32	Inverted	Fearful	6.2	1.758
32	Inverted	Neutral	0.8	-0.361
32	Inverted	Neutral	1.7	-0.098
32	Inverted	Neutral	2.6	0.55
32	Inverted	Neutral	3.5	0.477
32	Inverted	Neutral	4.4	0.46
32	Inverted	Neutral	5.3	1.074
32	Inverted	Neutral	6.2	1.639

## Sheet: Fig. 1C
Participant	Orientation	Exposure	identification_d
1	Upright	0.8	0
1	Upright	1.7	0.476
1	Upright	2.6	0.179
1	Upright	3.5	0.915
1	Upright	4.4	0.809
1	Upright	5.3	0.196
1	Upright	6.2	0.851
1	Inverted	0.8	-0.131
1	Inverted	1.7	0
1	Inverted	2.6	0.195
1	Inverted	3.5	0.077
1	Inverted	4.4	0.356
1	Inverted	5.3	0.135
1	Inverted	6.2	0.485
2	Upright	0.8	0.245
2	Upright	1.7	-0.07
2	Upright	2.6	-0.131
2	Upright	3.5	0.131
2	Upright	4.4	-0.553
2	Upright	5.3	0.093
2	Upright	6.2	0.158
2	Inverted	0.8	0.102
2	Inverted	1.7	-0.403
2	Inverted	2.6	-0.158
2	Inverted	3.5	-0.205
2	Inverted	4.4	0
2	Inverted	5.3	0.347
2	Inverted	6.2	0.245
3	Upright	0.8	-0.188
3	Upright	1.7	0.37
3	Upright	2.6	0.388
3	Upright	3.5	0
3	Upright	4.4	0.271
3	Upright	5.3	0.472
3	Upright	6.2	0.2
3	Inverted	0.8	-0.126
3	Inverted	1.7	0.281
3	Inverted	2.6	0.395
3	Inverted	3.5	0
3	Inverted	4.4	0.439
3	Inverted	5.3	-0.179
3	Inverted	6.2	0.179
4	Upright	0.8	-0.179
4	Upright	1.7	0
4	Upright	2.6	-0.2
4	Upright	3.5	0.196
4	Upright	4.4	0.637
4	Upright	5.3	0.851
4	Upright	6.2	0.572
4	Inverted	0.8	-0.403
4	Inverted	1.7	-0.598
4	Inverted	2.6	0.128
4	Inverted	3.5	0
4	Inverted	4.4	0.188
4	Inverted	5.3	0
4	Inverted	6.2	0.511
5	Upright	0.8	0.102
5	Upright	1.7	-0.289
5	Upright	2.6	-0.512
5	Upright	3.5	0.212
5	Upright	4.4	0
5	Upright	5.3	0.13
5	Upright	6.2	0.344
5	Inverted	0.8	0.289
5	Inverted	1.7	0.41
5	Inverted	2.6	0.077
5	Inverted	3.5	0
5	Inverted	4.4	0.252
5	Inverted	5.3	-0.508
5	Inverted	6.2	0.063
6	Upright	0.8	-0.337
6	Upright	1.7	0.158
6	Upright	2.6	0
6	Upright	3.5	-0.315
6	Upright	4.4	-0.281
6	Upright	5.3	0.315
6	Upright	6.2	0
6	Inverted	0.8	0
6	Inverted	1.7	-0.315
6	Inverted	2.6	0.205
6	Inverted	3.5	0
6	Inverted	4.4	0.52
6	Inverted	5.3	0.81
6	Inverted	6.2	-0.315
7	Upright	0.8	0.444
7	Upright	1.7	-0.502
7	Upright	2.6	0.244
7	Upright	3.5	0.071
7	Upright	4.4	0.37
7	Upright	5.3	0.2
7	Upright	6.2	0.535
7	Inverted	0.8	0.132
7	Inverted	1.7	-0.221
7	Inverted	2.6	0.317
7	Inverted	3.5	-0.068
7	Inverted	4.4	-0.388
7	Inverted	5.3	-0.289
7	Inverted	6.2	0.231
8	Upright	0.8	-0.281
8	Upright	1.7	0.44
8	Upright	2.6	0
8	Upright	3.5	0.073
8	Upright	4.4	0.144
8	Upright	5.3	0.289
8	Upright	6.2	0.842
8	Inverted	0.8	0
8	Inverted	1.7	-0.279
8	Inverted	2.6	-0.381
8	Inverted	3.5	-0.126
8	Inverted	4.4	-0.135
8	Inverted	5.3	-0.385
8	Inverted	6.2	0.065
9	Upright	0.8	0.114
9	Upright	1.7	0.309
9	Upright	2.6	0.317
9	Upright	3.5	0.15
9	Upright	4.4	0
9	Upright	5.3	0.071
9	Upright	6.2	0.067
9	Inverted	0.8	-0.081
9	Inverted	1.7	0.317
9	Inverted	2.6	-0.139
9	Inverted	3.5	-0.337
9	Inverted	4.4	0.221
9	Inverted	5.3	0.065
9	Inverted	6.2	0.337
10	Upright	0.8	-0.092
10	Upright	1.7	-0.096
10	Upright	2.6	-0.52
10	Upright	3.5	1.091
10	Upright	4.4	0
10	Upright	5.3	0.073
10	Upright	6.2	0.626
10	Inverted	0.8	0.597
10	Inverted	1.7	-0.281
10	Inverted	2.6	-1.205
10	Inverted	3.5	0.363
10	Inverted	4.4	0
10	Inverted	5.3	0.403
10	Inverted	6.2	-0.363
11	Upright	0.8	0
11	Upright	1.7	0
11	Upright	2.6	-0.086
11	Upright	3.5	0.265
11	Upright	4.4	1.276
11	Upright	5.3	1.459
11	Upright	6.2	1.878
11	Inverted	0.8	-0.131
11	Inverted	1.7	0
11	Inverted	2.6	0.2
11	Inverted	3.5	0.745
11	Inverted	4.4	0.319
11	Inverted	5.3	0.66
11	Inverted	6.2	0.983
12	Upright	0.8	0.179
12	Upright	1.7	0
12	Upright	2.6	0
12	Upright	3.5	0.065
12	Upright	4.4	0.302
12	Upright	5.3	0.309
12	Upright	6.2	0.832
12	Inverted	0.8	0.317
12	Inverted	1.7	-0.381
12	Inverted	2.6	0.316
12	Inverted	3.5	0.328
12	Inverted	4.4	-0.2
12	Inverted	5.3	0.607
12	Inverted	6.2	0.524
13	Upright	0.8	0
13	Upright	1.7	0.195
13	Upright	2.6	0.205
13	Upright	3.5	0.44
13	Upright	4.4	-0.158
13	Upright	5.3	0.281
13	Upright	6.2	0.205
13	Inverted	0.8	-0.212
13	Inverted	1.7	-0.245
13	Inverted	2.6	0.505
13	Inverted	3.5	0
13	Inverted	4.4	0.158
13	Inverted	5.3	0.924
13	Inverted	6.2	-0.495
14	Upright	0.8	-0.252
14	Upright	1.7	0.191
14	Upright	2.6	0.125
14	Upright	3.5	0.448
14	Upright	4.4	1.188
14	Upright	5.3	1.667
14	Upright	6.2	1.253
14	Inverted	0.8	0.126
14	Inverted	1.7	0.2
14	Inverted	2.6	-0.132
14	Inverted	3.5	-0.077
14	Inverted	4.4	0.244
14	Inverted	5.3	0.607
14	Inverted	6.2	0
15	Upright	0.8	-0.13
15	Upright	1.7	0
15	Upright	2.6	-0.344
15	Upright	3.5	0.189
15	Upright	4.4	-0.323
15	Upright	5.3	0.442
15	Upright	6.2	0.454
15	Inverted	0.8	0
15	Inverted	1.7	0.319
15	Inverted	2.6	0.335
15	Inverted	3.5	-0.026
15	Inverted	4.4	-0.252
15	Inverted	5.3	-0.379
15	Inverted	6.2	0.126
16	Upright	0.8	0
16	Upright	1.7	0.096
16	Upright	2.6	0.96
16	Upright	3.5	0.924
16	Upright	4.4	0.439
16	Upright	5.3	1.707
16	Upright	6.2	1.025
16	Inverted	0.8	-0.205
16	Inverted	1.7	-0.315
16	Inverted	2.6	-0.403
16	Inverted	3.5	0
16	Inverted	4.4	0.802
16	Inverted	5.3	0.281
16	Inverted	6.2	0.315
17	Upright	0.8	0.063
17	Upright	1.7	0.189
17	Upright	2.6	-0.188
17	Upright	3.5	0.256
17	Upright	4.4	-0.071
17	Upright	5.3	0.598
17	Upright	6.2	0.872
17	Inverted	0.8	-0.126
17	Inverted	1.7	-0.188
17	Inverted	2.6	-0.126
17	Inverted	3.5	0
17	Inverted	4.4	0.316
17	Inverted	5.3	-0.191
17	Inverted	6.2	0.643
18	Upright	0.8	0.158
18	Upright	1.7	-0.131
18	Upright	2.6	0.44
18	Upright	3.5	0
18	Upright	4.4	0.093
18	Upright	5.3	0.765
18	Upright	6.2	1.031
18	Inverted	0.8	0
18	Inverted	1.7	-0.363
18	Inverted	2.6	0.363
18	Inverted	3.5	0
18	Inverted	4.4	0
18	Inverted	5.3	0.553
18	Inverted	6.2	0.289
19	Upright	0.8	0.093
19	Upright	1.7	0
19	Upright	2.6	0.216
19	Upright	3.5	0.37
19	Upright	4.4	1.028
19	Upright	5.3	0.244
19	Upright	6.2	0.718
19	Inverted	0.8	-0.44
19	Inverted	1.7	-0.179
19	Inverted	2.6	-0.309
19	Inverted	3.5	0.244
19	Inverted	4.4	0.317
19	Inverted	5.3	0
19	Inverted	6.2	-0.179
20	Upright	0.8	-0.071
20	Upright	1.7	-0.096
20	Upright	2.6	-0.315
20	Upright	3.5	0.205
20	Upright	4.4	0.842
20	Upright	5.3	0.974
20	Upright	6.2	1.15
20	Inverted	0.8	-0.309
20	Inverted	1.7	-0.205
20	Inverted	2.6	0.167
20	Inverted	3.5	0.158
20	Inverted	4.4	0.549
20	Inverted	5.3	0.653
20	Inverted	6.2	0.818
21	Upright	0.8	0.073
21	Upright	1.7	0.081
21	Upright	2.6	-0.081
21	Upright	3.5	0
21	Upright	4.4	0.454
21	Upright	5.3	0.2
21	Upright	6.2	0.132
21	Inverted	0.8	-0.456
21	Inverted	1.7	0.317
21	Inverted	2.6	-0.421
21	Inverted	3.5	0.135
21	Inverted	4.4	0.511
21	Inverted	5.3	0.26
21	Inverted	6.2	0.063
22	Upright	0.8	-0.2
22	Upright	1.7	-0.132
22	Upright	2.6	0.064
22	Upright	3.5	-0.328
22	Upright	4.4	0.221
22	Upright	5.3	0.2
22	Upright	6.2	0.997
22	Inverted	0.8	-0.065
22	Inverted	1.7	0.693
22	Inverted	2.6	-0.063
22	Inverted	3.5	-0.279
22	Inverted	4.4	-0.188
22	Inverted	5.3	0.063
22	Inverted	6.2	0.516
23	Upright	0.8	0
23	Upright	1.7	-0.114
23	Upright	2.6	0
23	Upright	3.5	0.681
23	Upright	4.4	0.206
23	Upright	5.3	0.251
23	Upright	6.2	0.126
23	Inverted	0.8	0.337
23	Inverted	1.7	-0.081
23	Inverted	2.6	0.356
23	Inverted	3.5	0.068
23	Inverted	4.4	0.693
23	Inverted	5.3	0.319
23	Inverted	6.2	0.063
24	Upright	0.8	0.41
24	Upright	1.7	0
24	Upright	2.6	0.409
24	Upright	3.5	0.399
24	Upright	4.4	1.366
24	Upright	5.3	0.704
24	Upright	6.2	0.714
24	Inverted	0.8	-0.335
24	Inverted	1.7	0.064
24	Inverted	2.6	0.064
24	Inverted	3.5	0.068
24	Inverted	4.4	-0.065
24	Inverted	5.3	0.289
24	Inverted	6.2	0.598
25	Upright	0.8	-0.281
25	Upright	1.7	-0.388
25	Upright	2.6	-0.077
25	Upright	3.5	0.158
25	Upright	4.4	0.66
25	Upright	5.3	1.028
25	Upright	6.2	1.641
25	Inverted	0.8	0.205
25	Inverted	1.7	-0.193
25	Inverted	2.6	0.381
25	Inverted	3.5	0.674
25	Inverted	4.4	-0.126
25	Inverted	5.3	0.716
25	Inverted	6.2	1.095
26	Upright	0.8	0.535
26	Upright	1.7	0.188
26	Upright	2.6	0.448
26	Upright	3.5	-0.251
26	Upright	4.4	0.864
26	Upright	5.3	0.15
26	Upright	6.2	0.244
26	Inverted	0.8	0.315
26	Inverted	1.7	0.96
26	Inverted	2.6	0
26	Inverted	3.5	0.08
26	Inverted	4.4	0
26	Inverted	5.3	-0.597
26	Inverted	6.2	0.205
27	Upright	0.8	0.158
27	Upright	1.7	0
27	Upright	2.6	0.071
27	Upright	3.5	0.191
27	Upright	4.4	-0.128
27	Upright	5.3	0.385
27	Upright	6.2	0.328
27	Inverted	0.8	-0.608
27	Inverted	1.7	0.144
27	Inverted	2.6	0.158
27	Inverted	3.5	0.034
27	Inverted	4.4	0.139
27	Inverted	5.3	0.409
27	Inverted	6.2	0.328
28	Upright	0.8	0.279
28	Upright	1.7	-0.26
28	Upright	2.6	-0.139
28	Upright	3.5	-0.135
28	Upright	4.4	-0.26
28	Upright	5.3	0.456
28	Upright	6.2	0.783
28	Inverted	0.8	0.319
28	Inverted	1.7	-0.847
28	Inverted	2.6	0
28	Inverted	3.5	0.508
28	Inverted	4.4	0.063
28	Inverted	5.3	0.315
28	Inverted	6.2	-0.063
29	Upright	0.8	0
29	Upright	1.7	0.244
29	Upright	2.6	-0.256
29	Upright	3.5	-0.065
29	Upright	4.4	0.315
29	Upright	5.3	0.063
29	Upright	6.2	0.399
29	Inverted	0.8	0.309
29	Inverted	1.7	-0.317
29	Inverted	2.6	0.135
29	Inverted	3.5	-0.188
29	Inverted	4.4	-0.189
29	Inverted	5.3	0.126
29	Inverted	6.2	0.128
30	Upright	0.8	0.309
30	Upright	1.7	-0.889
30	Upright	2.6	0.158
30	Upright	3.5	0.684
30	Upright	4.4	-0.102
30	Upright	5.3	0.073
30	Upright	6.2	0.086
30	Inverted	0.8	0.158
30	Inverted	1.7	-0.205
30	Inverted	2.6	-0.403
30	Inverted	3.5	0
30	Inverted	4.4	0
30	Inverted	5.3	-0.086
30	Inverted	6.2	0.281
31	Upright	0.8	0.071
31	Upright	1.7	0.067
31	Upright	2.6	0.212
31	Upright	3.5	0.244
31	Upright	4.4	0.195
31	Upright	5.3	0.195
31	Upright	6.2	0.44
31	Inverted	0.8	-0.52
31	Inverted	1.7	0
31	Inverted	2.6	0.216
31	Inverted	3.5	0.131
31	Inverted	4.4	-0.158
31	Inverted	5.3	0.128
31	Inverted	6.2	0.067
32	Upright	0.8	0.063
32	Upright	1.7	0.319
32	Upright	2.6	-0.328
32	Upright	3.5	-0.221
32	Upright	4.4	0.073
32	Upright	5.3	0.206
32	Upright	6.2	0.135
32	Inverted	0.8	0
32	Inverted	1.7	0.697
32	Inverted	2.6	0.512
32	Inverted	3.5	-0.456
32	Inverted	4.4	0
32	Inverted	5.3	0.289
32	Inverted	6.2	0.26

## Sheet: Fig. 1D
Participant	Orientation	Expression	Exposure	metacognitive_d
1	Upright	Fearful	0.8	-1.003
1	Upright	Fearful	1.7	-0.129
1	Upright	Fearful	2.6	-0.264
1	Upright	Fearful	3.5	0.536
1	Upright	Fearful	4.4	0.906
1	Upright	Fearful	5.3	0.774
1	Upright	Fearful	6.2	1.841
1	Upright	Neutral	0.8	0.201
1	Upright	Neutral	1.7	-0.094
1	Upright	Neutral	2.6	-0.313
1	Upright	Neutral	3.5	0.352
1	Upright	Neutral	4.4	1.567
1	Upright	Neutral	5.3	1.842
1	Upright	Neutral	6.2	2.48
1	Inverted	Fearful	0.8	-0.487
1	Inverted	Fearful	1.7	-1.003
1	Inverted	Fearful	2.6	0.654
1	Inverted	Fearful	3.5	0.182
1	Inverted	Fearful	4.4	0.105
1	Inverted	Fearful	5.3	-0.963
1	Inverted	Fearful	6.2	0.121
1	Inverted	Neutral	0.8	-0.763
1	Inverted	Neutral	1.7	1.074
1	Inverted	Neutral	2.6	-0.012
1	Inverted	Neutral	3.5	-0.206
1	Inverted	Neutral	4.4	0.547
1	Inverted	Neutral	5.3	-0.75
1	Inverted	Neutral	6.2	1.182
2	Upright	Fearful	0.8	0.333
2	Upright	Fearful	1.7	0.289
2	Upright	Fearful	2.6	0.01
2	Upright	Fearful	3.5	0.35
2	Upright	Fearful	4.4	1.242
2	Upright	Fearful	5.3	0.746
2	Upright	Fearful	6.2	0.436
2	Upright	Neutral	0.8	0.116
2	Upright	Neutral	1.7	-0.141
2	Upright	Neutral	2.6	-0.834
2	Upright	Neutral	3.5	1.292
2	Upright	Neutral	4.4	1.262
2	Upright	Neutral	5.3	1.392
2	Upright	Neutral	6.2	1.16
2	Inverted	Fearful	0.8	-0.323
2	Inverted	Fearful	1.7	0.141
2	Inverted	Fearful	2.6	0.208
2	Inverted	Fearful	3.5	-0.039
2	Inverted	Fearful	4.4	0.481
2	Inverted	Fearful	5.3	0.316
2	Inverted	Fearful	6.2	-0.023
2	Inverted	Neutral	0.8	0.284
2	Inverted	Neutral	1.7	-0.594
2	Inverted	Neutral	2.6	-0.442
2	Inverted	Neutral	3.5	0.016
2	Inverted	Neutral	4.4	0.168
2	Inverted	Neutral	5.3	-0.489
2	Inverted	Neutral	6.2	0.307
3	Upright	Fearful	0.8	-1.031
3	Upright	Fearful	1.7	0.051
3	Upright	Fearful	2.6	0.475
3	Upright	Fearful	3.5	-0.402
3	Upright	Fearful	4.4	1.329
3	Upright	Fearful	5.3	1.529
3	Upright	Fearful	6.2	-1.735
3	Upright	Neutral	0.8	-0.328
3	Upright	Neutral	1.7	-0.045
3	Upright	Neutral	2.6	0.145
3	Upright	Neutral	3.5	-0.044
3	Upright	Neutral	4.4	0.413
3	Upright	Neutral	5.3	0.62
3	Upright	Neutral	6.2	0.019
3	Inverted	Fearful	0.8	-0.439
3	Inverted	Fearful	1.7	0.121
3	Inverted	Fearful	2.6	0.55
3	Inverted	Fearful	3.5	0.46
3	Inverted	Fearful	4.4	1.446
3	Inverted	Fearful	5.3	-0.504
3	Inverted	Fearful	6.2	1.036
3	Inverted	Neutral	0.8	0.785
3	Inverted	Neutral	1.7	-0.648
3	Inverted	Neutral	2.6	1.541
3	Inverted	Neutral	3.5	-0.357
3	Inverted	Neutral	4.4	0.552
3	Inverted	Neutral	5.3	0.014
3	Inverted	Neutral	6.2	0.9
4	Upright	Fearful	0.8	-1.179
4	Upright	Fearful	1.7	-0.202
4	Upright	Fearful	2.6	0.84
4	Upright	Fearful	3.5	1.616
4	Upright	Fearful	4.4	-0.695
4	Upright	Fearful	5.3	-0.769
4	Upright	Fearful	6.2	0.242
4	Upright	Neutral	0.8	-1.022
4	Upright	Neutral	1.7	0.346
4	Upright	Neutral	2.6	2.372
4	Upright	Neutral	3.5	1.643
4	Upright	Neutral	4.4	-0.666
4	Upright	Neutral	5.3	-0.714
4	Upright	Neutral	6.2	-0.666
4	Inverted	Fearful	0.8	0.141
4	Inverted	Fearful	1.7	-0.541
4	Inverted	Fearful	2.6	0.8
4	Inverted	Fearful	3.5	1.056
4	Inverted	Fearful	4.4	2.055
4	Inverted	Fearful	5.3	1.858
4	Inverted	Fearful	6.2	-0.84
4	Inverted	Neutral	0.8	0.488
4	Inverted	Neutral	1.7	0.271
4	Inverted	Neutral	2.6	1.027
4	Inverted	Neutral	3.5	0.999
4	Inverted	Neutral	4.4	1.839
4	Inverted	Neutral	5.3	1.317
4	Inverted	Neutral	6.2	-0.824
5	Upright	Fearful	0.8	0.434
5	Upright	Fearful	1.7	0.462
5	Upright	Fearful	2.6	-0.12
5	Upright	Fearful	3.5	0.398
5	Upright	Fearful	4.4	3.159
5	Upright	Fearful	5.3	2.285
5	Upright	Fearful	6.2	1.803
5	Upright	Neutral	0.8	-0.143
5	Upright	Neutral	1.7	-0.519
5	Upright	Neutral	2.6	0.308
5	Upright	Neutral	3.5	0.242
5	Upright	Neutral	4.4	0.626
5	Upright	Neutral	5.3	2.211
5	Upright	Neutral	6.2	1.705
5	Inverted	Fearful	0.8	-0.755
5	Inverted	Fearful	1.7	0.038
5	Inverted	Fearful	2.6	1.188
5	Inverted	Fearful	3.5	1.172
5	Inverted	Fearful	4.4	1.181
5	Inverted	Fearful	5.3	2.436
5	Inverted	Fearful	6.2	2.524
5	Inverted	Neutral	0.8	0.821
5	Inverted	Neutral	1.7	0.501
5	Inverted	Neutral	2.6	1.33
5	Inverted	Neutral	3.5	1.824
5	Inverted	Neutral	4.4	1.79
5	Inverted	Neutral	5.3	2.855
5	Inverted	Neutral	6.2	1.797
6	Upright	Fearful	0.8	0.36
6	Upright	Fearful	1.7	1.032
6	Upright	Fearful	2.6	0.16
6	Upright	Fearful	3.5	0.995
6	Upright	Fearful	4.4	1.901
6	Upright	Fearful	5.3	0.861
6	Upright	Fearful	6.2	1.149
6	Upright	Neutral	0.8	-2.623
6	Upright	Neutral	1.7	-0.252
6	Upright	Neutral	2.6	0.333
6	Upright	Neutral	3.5	0.687
6	Upright	Neutral	4.4	1.707
6	Upright	Neutral	5.3	1.197
6	Upright	Neutral	6.2	3.707
6	Inverted	Fearful	0.8	-0.28
6	Inverted	Fearful	1.7	1.391
6	Inverted	Fearful	2.6	1.218
6	Inverted	Fearful	3.5	1.179
6	Inverted	Fearful	4.4	1.662
6	Inverted	Fearful	5.3	1.091
6	Inverted	Fearful	6.2	3.523
6	Inverted	Neutral	0.8	0.086
6	Inverted	Neutral	1.7	1.79
6	Inverted	Neutral	2.6	1.462
6	Inverted	Neutral	3.5	2.524
6	Inverted	Neutral	4.4	1.42
6	Inverted	Neutral	5.3	0.788
6	Inverted	Neutral	6.2	2.595
7	Upright	Fearful	0.8	0.304
7	Upright	Fearful	1.7	-0.541
7	Upright	Fearful	2.6	0.314
7	Upright	Fearful	3.5	0.922
7	Upright	Fearful	4.4	0.387
7	Upright	Fearful	5.3	-0.745
7	Upright	Fearful	6.2	0.182
7	Upright	Neutral	0.8	0.859
7	Upright	Neutral	1.7	0.65
7	Upright	Neutral	2.6	0.63
7	Upright	Neutral	3.5	0.475
7	Upright	Neutral	4.4	1.663
7	Upright	Neutral	5.3	0.997
7	Upright	Neutral	6.2	-0.987
7	Inverted	Fearful	0.8	0.477
7	Inverted	Fearful	1.7	1.516
7	Inverted	Fearful	2.6	0.397
7	Inverted	Fearful	3.5	0.082
7	Inverted	Fearful	4.4	0.793
7	Inverted	Fearful	5.3	0.977
7	Inverted	Fearful	6.2	2.775
7	Inverted	Neutral	0.8	-0.596
7	Inverted	Neutral	1.7	-0.199
7	Inverted	Neutral	2.6	0.302
7	Inverted	Neutral	3.5	2.073
7	Inverted	Neutral	4.4	0.786
7	Inverted	Neutral	5.3	1.968
7	Inverted	Neutral	6.2	1.434
8	Upright	Fearful	0.8	0.491
8	Upright	Fearful	1.7	0.759
8	Upright	Fearful	2.6	0.728
8	Upright	Fearful	3.5	1.321
8	Upright	Fearful	4.4	-0.058
8	Upright	Fearful	5.3	-0.83
8	Upright	Fearful	6.2	0.217
8	Upright	Neutral	0.8	0.495
8	Upright	Neutral	1.7	-0.145
8	Upright	Neutral	2.6	0.361
8	Upright	Neutral	3.5	-0.251
8	Upright	Neutral	4.4	1.01
8	Upright	Neutral	5.3	-0.972
8	Upright	Neutral	6.2	-0.803
8	Inverted	Fearful	0.8	-0.074
8	Inverted	Fearful	1.7	-1.272
8	Inverted	Fearful	2.6	-0.79
8	Inverted	Fearful	3.5	0.365
8	Inverted	Fearful	4.4	0.236
8	Inverted	Fearful	5.3	1.221
8	Inverted	Fearful	6.2	-0.591
8	Inverted	Neutral	0.8	0.254
8	Inverted	Neutral	1.7	0.501
8	Inverted	Neutral	2.6	1.308
8	Inverted	Neutral	3.5	0.562
8	Inverted	Neutral	4.4	0.333
8	Inverted	Neutral	5.3	1.281
8	Inverted	Neutral	6.2	-0.424
9	Upright	Fearful	0.8	1.38
9	Upright	Fearful	1.7	0.276
9	Upright	Fearful	2.6	-0.078
9	Upright	Fearful	3.5	0.009
9	Upright	Fearful	4.4	-0.248
9	Upright	Fearful	5.3	-0.4
9	Upright	Fearful	6.2	-0.913
9	Upright	Neutral	0.8	-0.795
9	Upright	Neutral	1.7	0.177
9	Upright	Neutral	2.6	-1.521
9	Upright	Neutral	3.5	0.604
9	Upright	Neutral	4.4	-0.854
9	Upright	Neutral	5.3	1.211
9	Upright	Neutral	6.2	0.625
9	Inverted	Fearful	0.8	1.13
9	Inverted	Fearful	1.7	-0.614
9	Inverted	Fearful	2.6	0.424
9	Inverted	Fearful	3.5	-1.638
9	Inverted	Fearful	4.4	-0.639
9	Inverted	Fearful	5.3	0.212
9	Inverted	Fearful	6.2	0.44
9	Inverted	Neutral	0.8	0.022
9	Inverted	Neutral	1.7	-0.33
9	Inverted	Neutral	2.6	-0.273
9	Inverted	Neutral	3.5	-1.11
9	Inverted	Neutral	4.4	-0.503
9	Inverted	Neutral	5.3	-0.643
9	Inverted	Neutral	6.2	-1.16
10	Upright	Fearful	0.8	-1.69
10	Upright	Fearful	1.7	-0.389
10	Upright	Fearful	2.6	-0.343
10	Upright	Fearful	3.5	-0.011
10	Upright	Fearful	4.4	0.443
10	Upright	Fearful	5.3	-0.329
10	Upright	Fearful	6.2	-0.207
10	Upright	Neutral	0.8	-0.208
10	Upright	Neutral	1.7	0.147
10	Upright	Neutral	2.6	-0.322
10	Upright	Neutral	3.5	-0.258
10	Upright	Neutral	4.4	1.038
10	Upright	Neutral	5.3	1.484
10	Upright	Neutral	6.2	-0.591
10	Inverted	Fearful	0.8	0.01
10	Inverted	Fearful	1.7	0.69
10	Inverted	Fearful	2.6	-0.343
10	Inverted	Fearful	3.5	0.788
10	Inverted	Fearful	4.4	0.496
10	Inverted	Fearful	5.3	-1.205
10	Inverted	Fearful	6.2	-0.892
10	Inverted	Neutral	0.8	-1.086
10	Inverted	Neutral	1.7	-0.214
10	Inverted	Neutral	2.6	0.212
10	Inverted	Neutral	3.5	-0.141
10	Inverted	Neutral	4.4	0.42
10	Inverted	Neutral	5.3	0.624
10	Inverted	Neutral	6.2	0.351
11	Upright	Fearful	0.8	-0.047
11	Upright	Fearful	1.7	0.053
11	Upright	Fearful	2.6	1.149
11	Upright	Fearful	3.5	2.349
11	Upright	Fearful	4.4	0.542
11	Upright	Fearful	5.3	2.605
11	Upright	Fearful	6.2	1.792
11	Upright	Neutral	0.8	-1.218
11	Upright	Neutral	1.7	0.466
11	Upright	Neutral	2.6	1.004
11	Upright	Neutral	3.5	1.766
11	Upright	Neutral	4.4	2.05
11	Upright	Neutral	5.3	1.457
11	Upright	Neutral	6.2	1.461
11	Inverted	Fearful	0.8	-0.219
11	Inverted	Fearful	1.7	1.081
11	Inverted	Fearful	2.6	-0.587
11	Inverted	Fearful	3.5	-0.357
11	Inverted	Fearful	4.4	-1.102
11	Inverted	Fearful	5.3	-1.884
11	Inverted	Fearful	6.2	1.082
11	Inverted	Neutral	0.8	-0.842
11	Inverted	Neutral	1.7	-0.683
11	Inverted	Neutral	2.6	1.015
11	Inverted	Neutral	3.5	0.498
11	Inverted	Neutral	4.4	1.7
11	Inverted	Neutral	5.3	-2.619
11	Inverted	Neutral	6.2	0.052
12	Upright	Fearful	0.8	0.491
12	Upright	Fearful	1.7	0.461
12	Upright	Fearful	2.6	0.084
12	Upright	Fearful	3.5	0.616
12	Upright	Fearful	4.4	0.036
12	Upright	Fearful	5.3	1.561
12	Upright	Fearful	6.2	-0.002
12	Upright	Neutral	0.8	0.673
12	Upright	Neutral	1.7	0.524
12	Upright	Neutral	2.6	0.009
12	Upright	Neutral	3.5	0.007
12	Upright	Neutral	4.4	0.803
12	Upright	Neutral	5.3	0.264
12	Upright	Neutral	6.2	-0.509
12	Inverted	Fearful	0.8	-0.297
12	Inverted	Fearful	1.7	-0.773
12	Inverted	Fearful	2.6	-0.551
12	Inverted	Fearful	3.5	0.496
12	Inverted	Fearful	4.4	0.397
12	Inverted	Fearful	5.3	0.743
12	Inverted	Fearful	6.2	0.867
12	Inverted	Neutral	0.8	0.06
12	Inverted	Neutral	1.7	-1.116
12	Inverted	Neutral	2.6	0.437
12	Inverted	Neutral	3.5	-0.523
12	Inverted	Neutral	4.4	0.748
12	Inverted	Neutral	5.3	-0.26
12	Inverted	Neutral	6.2	-1.303
13	Upright	Fearful	0.8	0.214
13	Upright	Fearful	1.7	0.479
13	Upright	Fearful	2.6	0.562
13	Upright	Fearful	3.5	1.902
13	Upright	Fearful	4.4	1.078
13	Upright	Fearful	5.3	2.296
13	Upright	Fearful	6.2	2.207
13	Upright	Neutral	0.8	0.53
13	Upright	Neutral	1.7	0.237
13	Upright	Neutral	2.6	0.367
13	Upright	Neutral	3.5	0.107
13	Upright	Neutral	4.4	1.49
13	Upright	Neutral	5.3	-0.573
13	Upright	Neutral	6.2	0.459
13	Inverted	Fearful	0.8	-0.084
13	Inverted	Fearful	1.7	0.261
13	Inverted	Fearful	2.6	0.717
13	Inverted	Fearful	3.5	0.394
13	Inverted	Fearful	4.4	1.49
13	Inverted	Fearful	5.3	0.246
13	Inverted	Fearful	6.2	0.703
13	Inverted	Neutral	0.8	0.924
13	Inverted	Neutral	1.7	0.538
13	Inverted	Neutral	2.6	0.091
13	Inverted	Neutral	3.5	0.519
13	Inverted	Neutral	4.4	0.053
13	Inverted	Neutral	5.3	0.624
13	Inverted	Neutral	6.2	-0.062
14	Upright	Fearful	0.8	0.021
14	Upright	Fearful	1.7	0.599
14	Upright	Fearful	2.6	1.04
14	Upright	Fearful	3.5	1.335
14	Upright	Fearful	4.4	2.627
14	Upright	Fearful	5.3	2.308
14	Upright	Fearful	6.2	1.436
14	Upright	Neutral	0.8	0.459
14	Upright	Neutral	1.7	1.243
14	Upright	Neutral	2.6	1.225
14	Upright	Neutral	3.5	0.247
14	Upright	Neutral	4.4	1.17
14	Upright	Neutral	5.3	0.294
14	Upright	Neutral	6.2	1.025
14	Inverted	Fearful	0.8	0.621
14	Inverted	Fearful	1.7	0.599
14	Inverted	Fearful	2.6	-0.379
14	Inverted	Fearful	3.5	1.052
14	Inverted	Fearful	4.4	-0.2
14	Inverted	Fearful	5.3	0.759
14	Inverted	Fearful	6.2	1.119
14	Inverted	Neutral	0.8	-0.042
14	Inverted	Neutral	1.7	0.388
14	Inverted	Neutral	2.6	1.401
14	Inverted	Neutral	3.5	1.645
14	Inverted	Neutral	4.4	0.593
14	Inverted	Neutral	5.3	2.464
14	Inverted	Neutral	6.2	0.914
15	Upright	Fearful	0.8	0.436
15	Upright	Fearful	1.7	1.093
15	Upright	Fearful	2.6	-0.581
15	Upright	Fearful	3.5	1.422
15	Upright	Fearful	4.4	0.874
15	Upright	Fearful	5.3	0.527
15	Upright	Fearful	6.2	1.228
15	Upright	Neutral	0.8	0.937
15	Upright	Neutral	1.7	0.083
15	Upright	Neutral	2.6	-0.176
15	Upright	Neutral	3.5	0.202
15	Upright	Neutral	4.4	0.209
15	Upright	Neutral	5.3	0.088
15	Upright	Neutral	6.2	-0.978
15	Inverted	Fearful	0.8	-0.671
15	Inverted	Fearful	1.7	-0.212
15	Inverted	Fearful	2.6	0.025
15	Inverted	Fearful	3.5	0.301
15	Inverted	Fearful	4.4	0.302
15	Inverted	Fearful	5.3	1.152
15	Inverted	Fearful	6.2	1.049
15	Inverted	Neutral	0.8	-0.149
15	Inverted	Neutral	1.7	-0.382
15	Inverted	Neutral	2.6	-0.031
15	Inverted	Neutral	3.5	0.524
15	Inverted	Neutral	4.4	-0.552
15	Inverted	Neutral	5.3	-1.066
15	Inverted	Neutral	6.2	-0.05
16	Upright	Fearful	0.8	0.968
16	Upright	Fearful	1.7	0.141
16	Upright	Fearful	2.6	0.854
16	Upright	Fearful	3.5	1.39
16	Upright	Fearful	4.4	2.674
16	Upright	Fearful	5.3	2.35
16	Upright	Fearful	6.2	1.465
16	Upright	Neutral	0.8	1.437
16	Upright	Neutral	1.7	0.72
16	Upright	Neutral	2.6	0.897
16	Upright	Neutral	3.5	3.405
16	Upright	Neutral	4.4	1.604
16	Upright	Neutral	5.3	1.491
16	Upright	Neutral	6.2	0.277
16	Inverted	Fearful	0.8	-0.307
16	Inverted	Fearful	1.7	0.004
16	Inverted	Fearful	2.6	0.749
16	Inverted	Fearful	3.5	1.115
16	Inverted	Fearful	4.4	1.725
16	Inverted	Fearful	5.3	0.256
16	Inverted	Fearful	6.2	0.468
16	Inverted	Neutral	0.8	0.113
16	Inverted	Neutral	1.7	-0.085
16	Inverted	Neutral	2.6	0.141
16	Inverted	Neutral	3.5	1.3
16	Inverted	Neutral	4.4	0.614
16	Inverted	Neutral	5.3	-0.321
16	Inverted	Neutral	6.2	1.758
17	Upright	Fearful	0.8	-0.324
17	Upright	Fearful	1.7	0.009
17	Upright	Fearful	2.6	-0.035
17	Upright	Fearful	3.5	0.312
17	Upright	Fearful	4.4	0.386
17	Upright	Fearful	5.3	0.171
17	Upright	Fearful	6.2	-1.031
17	Upright	Neutral	0.8	-0.831
17	Upright	Neutral	1.7	-0.687
17	Upright	Neutral	2.6	0.132
17	Upright	Neutral	3.5	0.441
17	Upright	Neutral	4.4	0.516
17	Upright	Neutral	5.3	1.102
17	Upright	Neutral	6.2	0.083
17	Inverted	Fearful	0.8	-0.667
17	Inverted	Fearful	1.7	0.072
17	Inverted	Fearful	2.6	-0.422
17	Inverted	Fearful	3.5	1.59
17	Inverted	Fearful	4.4	0.324
17	Inverted	Fearful	5.3	0.328
17	Inverted	Fearful	6.2	0.15
17	Inverted	Neutral	0.8	-0.546
17	Inverted	Neutral	1.7	0.097
17	Inverted	Neutral	2.6	0.178
17	Inverted	Neutral	3.5	0.799
17	Inverted	Neutral	4.4	-0.348
17	Inverted	Neutral	5.3	-1.237
17	Inverted	Neutral	6.2	-1.454
18	Upright	Fearful	0.8	0.217
18	Upright	Fearful	1.7	0.353
18	Upright	Fearful	2.6	0.014
18	Upright	Fearful	3.5	1.481
18	Upright	Fearful	4.4	-1.568
18	Upright	Fearful	5.3	1.747
18	Upright	Fearful	6.2	1.609
18	Upright	Neutral	0.8	1.942
18	Upright	Neutral	1.7	1.318
18	Upright	Neutral	2.6	1.296
18	Upright	Neutral	3.5	0.572
18	Upright	Neutral	4.4	1.107
18	Upright	Neutral	5.3	1.169
18	Upright	Neutral	6.2	2.987
18	Inverted	Fearful	0.8	-0.021
18	Inverted	Fearful	1.7	-0.087
18	Inverted	Fearful	2.6	0.992
18	Inverted	Fearful	3.5	0.143
18	Inverted	Fearful	4.4	0.793
18	Inverted	Fearful	5.3	1.072
18	Inverted	Fearful	6.2	0.147
18	Inverted	Neutral	0.8	0.301
18	Inverted	Neutral	1.7	-0.409
18	Inverted	Neutral	2.6	-0.402
18	Inverted	Neutral	3.5	-0.399
18	Inverted	Neutral	4.4	-0.321
18	Inverted	Neutral	5.3	0.085
18	Inverted	Neutral	6.2	0.076
19	Upright	Fearful	0.8	0.104
19	Upright	Fearful	1.7	0.482
19	Upright	Fearful	2.6	0.232
19	Upright	Fearful	3.5	1.79
19	Upright	Fearful	4.4	0.604
19	Upright	Fearful	5.3	0.705
19	Upright	Fearful	6.2	2.047
19	Upright	Neutral	0.8	1.175
19	Upright	Neutral	1.7	0.358
19	Upright	Neutral	2.6	0.29
19	Upright	Neutral	3.5	1.092
19	Upright	Neutral	4.4	1.315
19	Upright	Neutral	5.3	1.153
19	Upright	Neutral	6.2	3.361
19	Inverted	Fearful	0.8	-0.129
19	Inverted	Fearful	1.7	0.069
19	Inverted	Fearful	2.6	0.175
19	Inverted	Fearful	3.5	1.037
19	Inverted	Fearful	4.4	0.23
19	Inverted	Fearful	5.3	0.536
19	Inverted	Fearful	6.2	2.202
19	Inverted	Neutral	0.8	-0.033
19	Inverted	Neutral	1.7	0.048
19	Inverted	Neutral	2.6	0.892
19	Inverted	Neutral	3.5	1.285
19	Inverted	Neutral	4.4	1.012
19	Inverted	Neutral	5.3	0.935
19	Inverted	Neutral	6.2	1.71
20	Upright	Fearful	0.8	0.311
20	Upright	Fearful	1.7	0.641
20	Upright	Fearful	2.6	-0.198
20	Upright	Fearful	3.5	1.445
20	Upright	Fearful	4.4	1.203
20	Upright	Fearful	5.3	1.848
20	Upright	Fearful	6.2	2.198
20	Upright	Neutral	0.8	-2.852
20	Upright	Neutral	1.7	0.059
20	Upright	Neutral	2.6	0.871
20	Upright	Neutral	3.5	1.286
20	Upright	Neutral	4.4	2.328
20	Upright	Neutral	5.3	-0.403
20	Upright	Neutral	6.2	2.873
20	Inverted	Fearful	0.8	-0.07
20	Inverted	Fearful	1.7	1.111
20	Inverted	Fearful	2.6	0.249
20	Inverted	Fearful	3.5	0.29
20	Inverted	Fearful	4.4	1.116
20	Inverted	Fearful	5.3	1.331
20	Inverted	Fearful	6.2	2.141
20	Inverted	Neutral	0.8	-0.066
20	Inverted	Neutral	1.7	0.047
20	Inverted	Neutral	2.6	0.739
20	Inverted	Neutral	3.5	0.453
20	Inverted	Neutral	4.4	-0.162
20	Inverted	Neutral	5.3	3.087
20	Inverted	Neutral	6.2	0.023
21	Upright	Fearful	0.8	0.274
21	Upright	Fearful	1.7	0.402
21	Upright	Fearful	2.6	-0.326
21	Upright	Fearful	3.5	-0.077
21	Upright	Fearful	4.4	-0.344
21	Upright	Fearful	5.3	0.073
21	Upright	Fearful	6.2	0.967
21	Upright	Neutral	0.8	-0.541
21	Upright	Neutral	1.7	0.019
21	Upright	Neutral	2.6	0.172
21	Upright	Neutral	3.5	-0.348
21	Upright	Neutral	4.4	-0.287
21	Upright	Neutral	5.3	1.372
21	Upright	Neutral	6.2	1.038
21	Inverted	Fearful	0.8	-0.191
21	Inverted	Fearful	1.7	0.02
21	Inverted	Fearful	2.6	0.112
21	Inverted	Fearful	3.5	-0.442
21	Inverted	Fearful	4.4	-0.189
21	Inverted	Fearful	5.3	0.537
21	Inverted	Fearful	6.2	-0.994
21	Inverted	Neutral	0.8	0.47
21	Inverted	Neutral	1.7	-0.138
21	Inverted	Neutral	2.6	-0.29
21	Inverted	Neutral	3.5	-0.04
21	Inverted	Neutral	4.4	-0.65
21	Inverted	Neutral	5.3	0.305
21	Inverted	Neutral	6.2	0.266
22	Upright	Fearful	0.8	-0.723
22	Upright	Fearful	1.7	0.611
22	Upright	Fearful	2.6	0.453
22	Upright	Fearful	3.5	0.521
22	Upright	Fearful	4.4	1.934
22	Upright	Fearful	5.3	3.051
22	Upright	Fearful	6.2	2.693
22	Upright	Neutral	0.8	0.107
22	Upright	Neutral	1.7	-0.298
22	Upright	Neutral	2.6	0.307
22	Upright	Neutral	3.5	0.288
22	Upright	Neutral	4.4	1.011
22	Upright	Neutral	5.3	0.851
22	Upright	Neutral	6.2	0.543
22	Inverted	Fearful	0.8	-0.279
22	Inverted	Fearful	1.7	0.629
22	Inverted	Fearful	2.6	-0.481
22	Inverted	Fearful	3.5	0.591
22	Inverted	Fearful	4.4	0.926
22	Inverted	Fearful	5.3	1.903
22	Inverted	Fearful	6.2	-0.2
22	Inverted	Neutral	0.8	0.572
22	Inverted	Neutral	1.7	0.265
22	Inverted	Neutral	2.6	0.034
22	Inverted	Neutral	3.5	0.911
22	Inverted	Neutral	4.4	0.095
22	Inverted	Neutral	5.3	1.704
22	Inverted	Neutral	6.2	1.103
23	Upright	Fearful	0.8	0.017
23	Upright	Fearful	1.7	-0.001
23	Upright	Fearful	2.6	0.506
23	Upright	Fearful	3.5	0.277
23	Upright	Fearful	4.4	2.284
23	Upright	Fearful	5.3	1.115
23	Upright	Fearful	6.2	1.033
23	Upright	Neutral	0.8	-0.898
23	Upright	Neutral	1.7	0.266
23	Upright	Neutral	2.6	0.278
23	Upright	Neutral	3.5	0.739
23	Upright	Neutral	4.4	-0.186
23	Upright	Neutral	5.3	0.053
23	Upright	Neutral	6.2	1.292
23	Inverted	Fearful	0.8	-0.559
23	Inverted	Fearful	1.7	1.507
23	Inverted	Fearful	2.6	0.441
23	Inverted	Fearful	3.5	0.821
23	Inverted	Fearful	4.4	1.793
23	Inverted	Fearful	5.3	-0.304
23	Inverted	Fearful	6.2	1.316
23	Inverted	Neutral	0.8	0.002
23	Inverted	Neutral	1.7	-0.395
23	Inverted	Neutral	2.6	0.108
23	Inverted	Neutral	3.5	-0.112
23	Inverted	Neutral	4.4	1.282
23	Inverted	Neutral	5.3	0.607
23	Inverted	Neutral	6.2	0.109
24	Upright	Fearful	0.8	-0.11
24	Upright	Fearful	1.7	0.067
24	Upright	Fearful	2.6	0.805
24	Upright	Fearful	3.5	-0.04
24	Upright	Fearful	4.4	1.915
24	Upright	Fearful	5.3	0.535
24	Upright	Fearful	6.2	-0.157
24	Upright	Neutral	0.8	0.348
24	Upright	Neutral	1.7	1.114
24	Upright	Neutral	2.6	1.531
24	Upright	Neutral	3.5	0.347
24	Upright	Neutral	4.4	0.016
24	Upright	Neutral	5.3	0.185
24	Upright	Neutral	6.2	0.549
24	Inverted	Fearful	0.8	-0.699
24	Inverted	Fearful	1.7	-0.6
24	Inverted	Fearful	2.6	1.196
24	Inverted	Fearful	3.5	0.763
24	Inverted	Fearful	4.4	0.055
24	Inverted	Fearful	5.3	0.153
24	Inverted	Fearful	6.2	-0.4
24	Inverted	Neutral	0.8	-0.184
24	Inverted	Neutral	1.7	0.549
24	Inverted	Neutral	2.6	0.052
24	Inverted	Neutral	3.5	1.621
24	Inverted	Neutral	4.4	2.489
24	Inverted	Neutral	5.3	-0.406
24	Inverted	Neutral	6.2	1.221
25	Upright	Fearful	0.8	-0.523
25	Upright	Fearful	1.7	0.879
25	Upright	Fearful	2.6	0.205
25	Upright	Fearful	3.5	0.098
25	Upright	Fearful	4.4	0.817
25	Upright	Fearful	5.3	-1.55
25	Upright	Fearful	6.2	-1.244
25	Upright	Neutral	0.8	2.464
25	Upright	Neutral	1.7	0.312
25	Upright	Neutral	2.6	0.734
25	Upright	Neutral	3.5	-0.027
25	Upright	Neutral	4.4	-1.309
25	Upright	Neutral	5.3	1.537
25	Upright	Neutral	6.2	-1.431
25	Inverted	Fearful	0.8	0.821
25	Inverted	Fearful	1.7	-0.174
25	Inverted	Fearful	2.6	0.258
25	Inverted	Fearful	3.5	1.495
25	Inverted	Fearful	4.4	-0.333
25	Inverted	Fearful	5.3	-0.753
25	Inverted	Fearful	6.2	0.145
25	Inverted	Neutral	0.8	0.033
25	Inverted	Neutral	1.7	0.022
25	Inverted	Neutral	2.6	0.419
25	Inverted	Neutral	3.5	0.251
25	Inverted	Neutral	4.4	0.876
25	Inverted	Neutral	5.3	1.464
25	Inverted	Neutral	6.2	1.502
26	Upright	Fearful	0.8	-0.057
26	Upright	Fearful	1.7	0.724
26	Upright	Fearful	2.6	0.729
26	Upright	Fearful	3.5	-1.104
26	Upright	Fearful	4.4	0.324
26	Upright	Fearful	5.3	0.83
26	Upright	Fearful	6.2	0.857
26	Upright	Neutral	0.8	-0.383
26	Upright	Neutral	1.7	-0.092
26	Upright	Neutral	2.6	0.369
26	Upright	Neutral	3.5	0.449
26	Upright	Neutral	4.4	1.694
26	Upright	Neutral	5.3	1.286
26	Upright	Neutral	6.2	1.359
26	Inverted	Fearful	0.8	0.343
26	Inverted	Fearful	1.7	0.013
26	Inverted	Fearful	2.6	1.598
26	Inverted	Fearful	3.5	0.536
26	Inverted	Fearful	4.4	-0.616
26	Inverted	Fearful	5.3	1.213
26	Inverted	Fearful	6.2	0.243
26	Inverted	Neutral	0.8	0.774
26	Inverted	Neutral	1.7	0.325
26	Inverted	Neutral	2.6	-0.278
26	Inverted	Neutral	3.5	0.082
26	Inverted	Neutral	4.4	1.361
26	Inverted	Neutral	5.3	-0.856
26	Inverted	Neutral	6.2	0.652
27	Upright	Fearful	0.8	-0.303
27	Upright	Fearful	1.7	0.882
27	Upright	Fearful	2.6	1.406
27	Upright	Fearful	3.5	0.529
27	Upright	Fearful	4.4	0.753
27	Upright	Fearful	5.3	1.524
27	Upright	Fearful	6.2	3.991
27	Upright	Neutral	0.8	-0.662
27	Upright	Neutral	1.7	0.442
27	Upright	Neutral	2.6	0.815
27	Upright	Neutral	3.5	1.655
27	Upright	Neutral	4.4	1.762
27	Upright	Neutral	5.3	0.972
27	Upright	Neutral	6.2	0.931
27	Inverted	Fearful	0.8	-0.124
27	Inverted	Fearful	1.7	0.613
27	Inverted	Fearful	2.6	0.152
27	Inverted	Fearful	3.5	0.41
27	Inverted	Fearful	4.4	-0.371
27	Inverted	Fearful	5.3	1.569
27	Inverted	Fearful	6.2	0.456
27	Inverted	Neutral	0.8	0.169
27	Inverted	Neutral	1.7	0.535
27	Inverted	Neutral	2.6	-0.592
27	Inverted	Neutral	3.5	0.482
27	Inverted	Neutral	4.4	1.346
27	Inverted	Neutral	5.3	0.663
27	Inverted	Neutral	6.2	2.074
28	Upright	Fearful	0.8	0.708
28	Upright	Fearful	1.7	0.703
28	Upright	Fearful	2.6	0.116
28	Upright	Fearful	3.5	2.532
28	Upright	Fearful	4.4	2.912
28	Upright	Fearful	5.3	1.587
28	Upright	Fearful	6.2	2.033
28	Upright	Neutral	0.8	0.447
28	Upright	Neutral	1.7	0.01
28	Upright	Neutral	2.6	0.57
28	Upright	Neutral	3.5	1.686
28	Upright	Neutral	4.4	-0.153
28	Upright	Neutral	5.3	-0.846
28	Upright	Neutral	6.2	2.442
28	Inverted	Fearful	0.8	-0.602
28	Inverted	Fearful	1.7	-0.235
28	Inverted	Fearful	2.6	1.971
28	Inverted	Fearful	3.5	1.225
28	Inverted	Fearful	4.4	2.556
28	Inverted	Fearful	5.3	1.288
28	Inverted	Fearful	6.2	1.583
28	Inverted	Neutral	0.8	-0.686
28	Inverted	Neutral	1.7	0.145
28	Inverted	Neutral	2.6	1.257
28	Inverted	Neutral	3.5	2.088
28	Inverted	Neutral	4.4	1.959
28	Inverted	Neutral	5.3	2.938
28	Inverted	Neutral	6.2	-0.275
29	Upright	Fearful	0.8	0.159
29	Upright	Fearful	1.7	-0.34
29	Upright	Fearful	2.6	-0.372
29	Upright	Fearful	3.5	0.724
29	Upright	Fearful	4.4	-0.108
29	Upright	Fearful	5.3	0.513
29	Upright	Fearful	6.2	0.409
29	Upright	Neutral	0.8	0.175
29	Upright	Neutral	1.7	0.382
29	Upright	Neutral	2.6	0.369
29	Upright	Neutral	3.5	-0.003
29	Upright	Neutral	4.4	0.881
29	Upright	Neutral	5.3	2.062
29	Upright	Neutral	6.2	-0.779
29	Inverted	Fearful	0.8	-1.164
29	Inverted	Fearful	1.7	-1.6
29	Inverted	Fearful	2.6	0.188
29	Inverted	Fearful	3.5	0.226
29	Inverted	Fearful	4.4	0.57
29	Inverted	Fearful	5.3	0.36
29	Inverted	Fearful	6.2	-1.5
29	Inverted	Neutral	0.8	-1.453
29	Inverted	Neutral	1.7	-2.014
29	Inverted	Neutral	2.6	0.631
29	Inverted	Neutral	3.5	0.4
29	Inverted	Neutral	4.4	0.377
29	Inverted	Neutral	5.3	0.965
29	Inverted	Neutral	6.2	0.497
30	Upright	Fearful	0.8	-0.31
30	Upright	Fearful	1.7	-0.155
30	Upright	Fearful	2.6	0.779
30	Upright	Fearful	3.5	0.668
30	Upright	Fearful	4.4	0.347
30	Upright	Fearful	5.3	0.037
30	Upright	Fearful	6.2	0.262
30	Upright	Neutral	0.8	-0.254
30	Upright	Neutral	1.7	0.544
30	Upright	Neutral	2.6	0.497
30	Upright	Neutral	3.5	0.361
30	Upright	Neutral	4.4	-0.467
30	Upright	Neutral	5.3	0.99
30	Upright	Neutral	6.2	0.768
30	Inverted	Fearful	0.8	0.065
30	Inverted	Fearful	1.7	-0.312
30	Inverted	Fearful	2.6	-0.958
30	Inverted	Fearful	3.5	0.381
30	Inverted	Fearful	4.4	-0.919
30	Inverted	Fearful	5.3	0.495
30	Inverted	Fearful	6.2	1.016
30	Inverted	Neutral	0.8	-1.524
30	Inverted	Neutral	1.7	-0.912
30	Inverted	Neutral	2.6	0.41
30	Inverted	Neutral	3.5	-0.009
30	Inverted	Neutral	4.4	-0.094
30	Inverted	Neutral	5.3	0.903
30	Inverted	Neutral	6.2	-0.178
31	Upright	Fearful	0.8	0.574
31	Upright	Fearful	1.7	0.692
31	Upright	Fearful	2.6	0.034
31	Upright	Fearful	3.5	1.216
31	Upright	Fearful	4.4	-0.324
31	Upright	Fearful	5.3	-2.852
31	Upright	Fearful	6.2	2.247
31	Upright	Neutral	0.8	-0.119
31	Upright	Neutral	1.7	0.391
31	Upright	Neutral	2.6	1.477
31	Upright	Neutral	3.5	0.213
31	Upright	Neutral	4.4	1.088
31	Upright	Neutral	5.3	-0.903
31	Upright	Neutral	6.2	-1.152
31	Inverted	Fearful	0.8	-1.192
31	Inverted	Fearful	1.7	-0.224
31	Inverted	Fearful	2.6	0.588
31	Inverted	Fearful	3.5	-0.746
31	Inverted	Fearful	4.4	0.023
31	Inverted	Fearful	5.3	-1.494
31	Inverted	Fearful	6.2	-1.329
31	Inverted	Neutral	0.8	0.064
31	Inverted	Neutral	1.7	0.087
31	Inverted	Neutral	2.6	-0.386
31	Inverted	Neutral	3.5	0.57
31	Inverted	Neutral	4.4	-0.013
31	Inverted	Neutral	5.3	-0.557
31	Inverted	Neutral	6.2	-1.174
32	Upright	Fearful	0.8	-0.405
32	Upright	Fearful	1.7	0.022
32	Upright	Fearful	2.6	0.224
32	Upright	Fearful	3.5	1.45
32	Upright	Fearful	4.4	1.634
32	Upright	Fearful	5.3	0.407
32	Upright	Fearful	6.2	-0.151
32	Upright	Neutral	0.8	-0.789
32	Upright	Neutral	1.7	0.037
32	Upright	Neutral	2.6	-0.674
32	Upright	Neutral	3.5	0.403
32	Upright	Neutral	4.4	0.762
32	Upright	Neutral	5.3	0.48
32	Upright	Neutral	6.2	1.712
32	Inverted	Fearful	0.8	-0.418
32	Inverted	Fearful	1.7	0.565
32	Inverted	Fearful	2.6	-1.446
32	Inverted	Fearful	3.5	-1.593
32	Inverted	Fearful	4.4	1.454
32	Inverted	Fearful	5.3	0.722
32	Inverted	Fearful	6.2	1.234
32	Inverted	Neutral	0.8	0.636
32	Inverted	Neutral	1.7	0.86
32	Inverted	Neutral	2.6	0.127
32	Inverted	Neutral	3.5	0.194
32	Inverted	Neutral	4.4	-0.192
32	Inverted	Neutral	5.3	1.302
32	Inverted	Neutral	6.2	-0.765

## Sheet: Fig. 1E
Participant	Orientation	Expression	Exposure	order_d
1	Upright	Fearful	0.8	0
1	Upright	Fearful	1.7	0.089
1	Upright	Fearful	2.6	0.388
1	Upright	Fearful	3.5	0.868
1	Upright	Fearful	4.4	1.896
1	Upright	Fearful	5.3	2.549
1	Upright	Fearful	6.2	2.549
1	Upright	Neutral	0.8	0
1	Upright	Neutral	1.7	0.554
1	Upright	Neutral	2.6	0.656
1	Upright	Neutral	3.5	0.966
1	Upright	Neutral	4.4	1.19
1	Upright	Neutral	5.3	2.069
1	Upright	Neutral	6.2	2.549
1	Inverted	Fearful	0.8	0.205
1	Inverted	Fearful	1.7	0.371
1	Inverted	Fearful	2.6	0.774
1	Inverted	Fearful	3.5	1.072
1	Inverted	Fearful	4.4	1.328
1	Inverted	Fearful	5.3	1.896
1	Inverted	Fearful	6.2	2.069
1	Inverted	Neutral	0.8	-0.256
1	Inverted	Neutral	1.7	-0.184
1	Inverted	Neutral	2.6	0.595
1	Inverted	Neutral	3.5	0.684
1	Inverted	Neutral	4.4	1.466
1	Inverted	Neutral	5.3	1.639
1	Inverted	Neutral	6.2	2.326
2	Upright	Fearful	0.8	-0.568
2	Upright	Fearful	1.7	0.568
2	Upright	Fearful	2.6	0.686
2	Upright	Fearful	3.5	0.733
2	Upright	Fearful	4.4	2.292
2	Upright	Fearful	5.3	2.549
2	Upright	Fearful	6.2	2.549
2	Upright	Neutral	0.8	0
2	Upright	Neutral	1.7	-0.138
2	Upright	Neutral	2.6	0.727
2	Upright	Neutral	3.5	0.46
2	Upright	Neutral	4.4	2.119
2	Upright	Neutral	5.3	1.896
2	Upright	Neutral	6.2	2.772
2	Inverted	Fearful	0.8	0.311
2	Inverted	Fearful	1.7	0.323
2	Inverted	Fearful	2.6	0.257
2	Inverted	Fearful	3.5	1.252
2	Inverted	Fearful	4.4	1.658
2	Inverted	Fearful	5.3	1.639
2	Inverted	Fearful	6.2	2.549
2	Inverted	Neutral	0.8	0.43
2	Inverted	Neutral	1.7	0.686
2	Inverted	Neutral	2.6	0.43
2	Inverted	Neutral	3.5	1.297
2	Inverted	Neutral	4.4	1.565
2	Inverted	Neutral	5.3	2.069
2	Inverted	Neutral	6.2	2.549
3	Upright	Fearful	0.8	0.106
3	Upright	Fearful	1.7	-0.138
3	Upright	Fearful	2.6	0.55
3	Upright	Fearful	3.5	1.436
3	Upright	Fearful	4.4	1.863
3	Upright	Fearful	5.3	1.466
3	Upright	Fearful	6.2	1.501
3	Upright	Neutral	0.8	-0.634
3	Upright	Neutral	1.7	0.311
3	Upright	Neutral	2.6	0.416
3	Upright	Neutral	3.5	0.298
3	Upright	Neutral	4.4	0.912
3	Upright	Neutral	5.3	2.292
3	Upright	Neutral	6.2	1.639
3	Inverted	Fearful	0.8	0.282
3	Inverted	Fearful	1.7	-0.906
3	Inverted	Fearful	2.6	0.595
3	Inverted	Fearful	3.5	0.595
3	Inverted	Fearful	4.4	1.179
3	Inverted	Fearful	5.3	1.342
3	Inverted	Fearful	6.2	1.277
3	Inverted	Neutral	0.8	0.256
3	Inverted	Neutral	1.7	-0.098
3	Inverted	Neutral	2.6	0.361
3	Inverted	Neutral	3.5	0.093
3	Inverted	Neutral	4.4	0.506
3	Inverted	Neutral	5.3	1.863
3	Inverted	Neutral	6.2	1.342
4	Upright	Fearful	0.8	-0.184
4	Upright	Fearful	1.7	0.268
4	Upright	Fearful	2.6	1.383
4	Upright	Fearful	3.5	1.21
4	Upright	Fearful	4.4	1.758
4	Upright	Fearful	5.3	2.772
4	Upright	Fearful	6.2	2.292
4	Upright	Neutral	0.8	0
4	Upright	Neutral	1.7	-0.452
4	Upright	Neutral	2.6	0.184
4	Upright	Neutral	3.5	0.416
4	Upright	Neutral	4.4	2.069
4	Upright	Neutral	5.3	2.326
4	Upright	Neutral	6.2	2.549
4	Inverted	Fearful	0.8	0
4	Inverted	Fearful	1.7	0.361
4	Inverted	Fearful	2.6	0.566
4	Inverted	Fearful	3.5	1.179
4	Inverted	Fearful	4.4	1.328
4	Inverted	Fearful	5.3	2.069
4	Inverted	Fearful	6.2	2.326
4	Inverted	Neutral	0.8	-0.268
4	Inverted	Neutral	1.7	0.093
4	Inverted	Neutral	2.6	0.09
4	Inverted	Neutral	3.5	1.383
4	Inverted	Neutral	4.4	1.328
4	Inverted	Neutral	5.3	0.868
4	Inverted	Neutral	6.2	2.292
5	Upright	Fearful	0.8	-0.282
5	Upright	Fearful	1.7	0.256
5	Upright	Fearful	2.6	0.643
5	Upright	Fearful	3.5	1.085
5	Upright	Fearful	4.4	1.383
5	Upright	Fearful	5.3	1.383
5	Upright	Fearful	6.2	2.549
5	Upright	Neutral	0.8	0.118
5	Upright	Neutral	1.7	-0.429
5	Upright	Neutral	2.6	0.966
5	Upright	Neutral	3.5	1.277
5	Upright	Neutral	4.4	1.896
5	Upright	Neutral	5.3	2.772
5	Upright	Neutral	6.2	2.772
5	Inverted	Fearful	0.8	-0.46
5	Inverted	Fearful	1.7	0
5	Inverted	Fearful	2.6	0.388
5	Inverted	Fearful	3.5	0.282
5	Inverted	Fearful	4.4	0.684
5	Inverted	Fearful	5.3	1.501
5	Inverted	Fearful	6.2	1.639
5	Inverted	Neutral	0.8	0.506
5	Inverted	Neutral	1.7	0
5	Inverted	Neutral	2.6	-0.106
5	Inverted	Neutral	3.5	0.09
5	Inverted	Neutral	4.4	0.868
5	Inverted	Neutral	5.3	1.639
5	Inverted	Neutral	6.2	2.069
6	Upright	Fearful	0.8	0.268
6	Upright	Fearful	1.7	0.477
6	Upright	Fearful	2.6	1.277
6	Upright	Fearful	3.5	2.292
6	Upright	Fearful	4.4	2.292
6	Upright	Fearful	5.3	2.069
6	Upright	Fearful	6.2	2.069
6	Upright	Neutral	0.8	-0.55
6	Upright	Neutral	1.7	0.452
6	Upright	Neutral	2.6	1.757
6	Upright	Neutral	3.5	2.326
6	Upright	Neutral	4.4	2.326
6	Upright	Neutral	5.3	2.292
6	Upright	Neutral	6.2	1.896
6	Inverted	Fearful	0.8	0.55
6	Inverted	Fearful	1.7	0.643
6	Inverted	Fearful	2.6	0.774
6	Inverted	Fearful	3.5	0.684
6	Inverted	Fearful	4.4	1.466
6	Inverted	Fearful	5.3	1.19
6	Inverted	Fearful	6.2	1.64
6	Inverted	Neutral	0.8	0.089
6	Inverted	Neutral	1.7	0.684
6	Inverted	Neutral	2.6	0.906
6	Inverted	Neutral	3.5	1.19
6	Inverted	Neutral	4.4	1.501
6	Inverted	Neutral	5.3	1.896
6	Inverted	Neutral	6.2	1.639
7	Upright	Fearful	0.8	-0.098
7	Upright	Fearful	1.7	-0.178
7	Upright	Fearful	2.6	0.55
7	Upright	Fearful	3.5	-0.358
7	Upright	Fearful	4.4	0.089
7	Upright	Fearful	5.3	0.906
7	Upright	Fearful	6.2	1.072
7	Upright	Neutral	0.8	0.178
7	Upright	Neutral	1.7	0.098
7	Upright	Neutral	2.6	-0.268
7	Upright	Neutral	3.5	-0.179
7	Upright	Neutral	4.4	0.749
7	Upright	Neutral	5.3	1.104
7	Upright	Neutral	6.2	1.21
7	Inverted	Fearful	0.8	0.09
7	Inverted	Fearful	1.7	0
7	Inverted	Fearful	2.6	0.179
7	Inverted	Fearful	3.5	0.452
7	Inverted	Fearful	4.4	0.371
7	Inverted	Fearful	5.3	0.656
7	Inverted	Fearful	6.2	0.995
7	Inverted	Neutral	0.8	0.098
7	Inverted	Neutral	1.7	0.098
7	Inverted	Neutral	2.6	-0.093
7	Inverted	Neutral	3.5	0
7	Inverted	Neutral	4.4	0.55
7	Inverted	Neutral	5.3	0.966
7	Inverted	Neutral	6.2	1.072
8	Upright	Fearful	0.8	0.477
8	Upright	Fearful	1.7	0.361
8	Upright	Fearful	2.6	1.328
8	Upright	Fearful	3.5	1.501
8	Upright	Fearful	4.4	2.549
8	Upright	Fearful	5.3	2.772
8	Upright	Fearful	6.2	2.549
8	Upright	Neutral	0.8	0.452
8	Upright	Neutral	1.7	0.634
8	Upright	Neutral	2.6	1.466
8	Upright	Neutral	3.5	2.119
8	Upright	Neutral	4.4	2.549
8	Upright	Neutral	5.3	2.326
8	Upright	Neutral	6.2	2.549
8	Inverted	Fearful	0.8	0.361
8	Inverted	Fearful	1.7	0.452
8	Inverted	Fearful	2.6	1.277
8	Inverted	Fearful	3.5	1.758
8	Inverted	Fearful	4.4	2.549
8	Inverted	Fearful	5.3	2.772
8	Inverted	Fearful	6.2	2.772
8	Inverted	Neutral	0.8	-0.178
8	Inverted	Neutral	1.7	0.954
8	Inverted	Neutral	2.6	2.069
8	Inverted	Neutral	3.5	1.179
8	Inverted	Neutral	4.4	2.772
8	Inverted	Neutral	5.3	2.326
8	Inverted	Neutral	6.2	2.772
9	Upright	Fearful	0.8	0.106
9	Upright	Fearful	1.7	0.256
9	Upright	Fearful	2.6	-0.224
9	Upright	Fearful	3.5	0.912
9	Upright	Fearful	4.4	2.326
9	Upright	Fearful	5.3	2.119
9	Upright	Fearful	6.2	2.772
9	Upright	Neutral	0.8	0.138
9	Upright	Neutral	1.7	0.323
9	Upright	Neutral	2.6	0.46
9	Upright	Neutral	3.5	0.749
9	Upright	Neutral	4.4	1.383
9	Upright	Neutral	5.3	1.896
9	Upright	Neutral	6.2	2.119
9	Inverted	Fearful	0.8	-0.644
9	Inverted	Fearful	1.7	0.256
9	Inverted	Fearful	2.6	0.595
9	Inverted	Fearful	3.5	0.477
9	Inverted	Fearful	4.4	0.868
9	Inverted	Fearful	5.3	1.639
9	Inverted	Fearful	6.2	1.757
9	Inverted	Neutral	0.8	0.256
9	Inverted	Neutral	1.7	0.298
9	Inverted	Neutral	2.6	0.891
9	Inverted	Neutral	3.5	0.644
9	Inverted	Neutral	4.4	1.328
9	Inverted	Neutral	5.3	1.328
9	Inverted	Neutral	6.2	2.069
10	Upright	Fearful	0.8	-0.098
10	Upright	Fearful	1.7	-0.178
10	Upright	Fearful	2.6	0.55
10	Upright	Fearful	3.5	-0.358
10	Upright	Fearful	4.4	0.089
10	Upright	Fearful	5.3	0.906
10	Upright	Fearful	6.2	1.072
10	Upright	Neutral	0.8	0.178
10	Upright	Neutral	1.7	0.098
10	Upright	Neutral	2.6	-0.268
10	Upright	Neutral	3.5	-0.179
10	Upright	Neutral	4.4	0.749
10	Upright	Neutral	5.3	1.104
10	Upright	Neutral	6.2	1.21
10	Inverted	Fearful	0.8	0.09
10	Inverted	Fearful	1.7	0
10	Inverted	Fearful	2.6	0.179
10	Inverted	Fearful	3.5	0.452
10	Inverted	Fearful	4.4	0.371
10	Inverted	Fearful	5.3	0.656
10	Inverted	Fearful	6.2	0.995
10	Inverted	Neutral	0.8	0.098
10	Inverted	Neutral	1.7	0.098
10	Inverted	Neutral	2.6	-0.093
10	Inverted	Neutral	3.5	0
10	Inverted	Neutral	4.4	0.55
10	Inverted	Neutral	5.3	0.966
10	Inverted	Neutral	6.2	1.072
11	Upright	Fearful	0.8	-0.298
11	Upright	Fearful	1.7	0.268
11	Upright	Fearful	2.6	0
11	Upright	Fearful	3.5	0.282
11	Upright	Fearful	4.4	0.848
11	Upright	Fearful	5.3	2.119
11	Upright	Fearful	6.2	1.639
11	Upright	Neutral	0.8	-0.138
11	Upright	Neutral	1.7	0.098
11	Upright	Neutral	2.6	0.089
11	Upright	Neutral	3.5	1.466
11	Upright	Neutral	4.4	0.848
11	Upright	Neutral	5.3	1.383
11	Upright	Neutral	6.2	1.501
11	Inverted	Fearful	0.8	0.256
11	Inverted	Fearful	1.7	0
11	Inverted	Fearful	2.6	0.595
11	Inverted	Fearful	3.5	0.684
11	Inverted	Fearful	4.4	0.995
11	Inverted	Fearful	5.3	0.912
11	Inverted	Fearful	6.2	0.848
11	Inverted	Neutral	0.8	-0.256
11	Inverted	Neutral	1.7	0.535
11	Inverted	Neutral	2.6	0.09
11	Inverted	Neutral	3.5	0.371
11	Inverted	Neutral	4.4	0.452
11	Inverted	Neutral	5.3	1.072
11	Inverted	Neutral	6.2	1.639
12	Upright	Fearful	0.8	0
12	Upright	Fearful	1.7	-0.098
12	Upright	Fearful	2.6	0.268
12	Upright	Fearful	3.5	0.178
12	Upright	Fearful	4.4	0.742
12	Upright	Fearful	5.3	1.277
12	Upright	Fearful	6.2	2.119
12	Upright	Neutral	0.8	-0.106
12	Upright	Neutral	1.7	0
12	Upright	Neutral	2.6	-0.09
12	Upright	Neutral	3.5	0.179
12	Upright	Neutral	4.4	0.452
12	Upright	Neutral	5.3	1.19
12	Upright	Neutral	6.2	2.772
12	Inverted	Fearful	0.8	-0.416
12	Inverted	Fearful	1.7	0.643
12	Inverted	Fearful	2.6	0
12	Inverted	Fearful	3.5	0.179
12	Inverted	Fearful	4.4	-0.098
12	Inverted	Fearful	5.3	0.749
12	Inverted	Fearful	6.2	0.954
12	Inverted	Neutral	0.8	0.273
12	Inverted	Neutral	1.7	-0.282
12	Inverted	Neutral	2.6	0.298
12	Inverted	Neutral	3.5	-0.46
12	Inverted	Neutral	4.4	-0.093
12	Inverted	Neutral	5.3	0.566
12	Inverted	Neutral	6.2	1.277
13	Upright	Fearful	0.8	0
13	Upright	Fearful	1.7	-0.098
13	Upright	Fearful	2.6	0.205
13	Upright	Fearful	3.5	1.658
13	Upright	Fearful	4.4	2.069
13	Upright	Fearful	5.3	2.069
13	Upright	Fearful	6.2	2.292
13	Upright	Neutral	0.8	0.138
13	Upright	Neutral	1.7	0
13	Upright	Neutral	2.6	0.224
13	Upright	Neutral	3.5	0.966
13	Upright	Neutral	4.4	1.383
13	Upright	Neutral	5.3	2.772
13	Upright	Neutral	6.2	2.772
13	Inverted	Fearful	0.8	0.138
13	Inverted	Fearful	1.7	0
13	Inverted	Fearful	2.6	-0.106
13	Inverted	Fearful	3.5	0.774
13	Inverted	Fearful	4.4	2.069
13	Inverted	Fearful	5.3	2.326
13	Inverted	Fearful	6.2	2.292
13	Inverted	Neutral	0.8	-0.098
13	Inverted	Neutral	1.7	-0.362
13	Inverted	Neutral	2.6	0.46
13	Inverted	Neutral	3.5	1.342
13	Inverted	Neutral	4.4	1.812
13	Inverted	Neutral	5.3	2.069
13	Inverted	Neutral	6.2	2.772
14	Upright	Fearful	0.8	0
14	Upright	Fearful	1.7	0.093
14	Upright	Fearful	2.6	0.55
14	Upright	Fearful	3.5	0.643
14	Upright	Fearful	4.4	1.64
14	Upright	Fearful	5.3	2.326
14	Upright	Fearful	6.2	2.292
14	Upright	Neutral	0.8	0.273
14	Upright	Neutral	1.7	0
14	Upright	Neutral	2.6	0.566
14	Upright	Neutral	3.5	0.595
14	Upright	Neutral	4.4	0.817
14	Upright	Neutral	5.3	1.639
14	Upright	Neutral	6.2	1.863
14	Inverted	Fearful	0.8	0.093
14	Inverted	Fearful	1.7	-0.55
14	Inverted	Fearful	2.6	-0.093
14	Inverted	Fearful	3.5	0.268
14	Inverted	Fearful	4.4	0.848
14	Inverted	Fearful	5.3	1.277
14	Inverted	Fearful	6.2	1.21
14	Inverted	Neutral	0.8	-0.205
14	Inverted	Neutral	1.7	-0.477
14	Inverted	Neutral	2.6	0.282
14	Inverted	Neutral	3.5	0.452
14	Inverted	Neutral	4.4	0.656
14	Inverted	Neutral	5.3	0.742
14	Inverted	Neutral	6.2	1.896
15	Upright	Fearful	0.8	-0.106
15	Upright	Fearful	1.7	1.163
15	Upright	Fearful	2.6	0.452
15	Upright	Fearful	3.5	1.534
15	Upright	Fearful	4.4	2.069
15	Upright	Fearful	5.3	2.069
15	Upright	Fearful	6.2	2.292
15	Upright	Neutral	0.8	0.256
15	Upright	Neutral	1.7	0.205
15	Upright	Neutral	2.6	0.506
15	Upright	Neutral	3.5	2.069
15	Upright	Neutral	4.4	2.549
15	Upright	Neutral	5.3	2.292
15	Upright	Neutral	6.2	2.772
15	Inverted	Fearful	0.8	-0.46
15	Inverted	Fearful	1.7	0.098
15	Inverted	Fearful	2.6	0.644
15	Inverted	Fearful	3.5	0.55
15	Inverted	Fearful	4.4	0.868
15	Inverted	Fearful	5.3	2.119
15	Inverted	Fearful	6.2	2.549
15	Inverted	Neutral	0.8	0
15	Inverted	Neutral	1.7	0.098
15	Inverted	Neutral	2.6	0.298
15	Inverted	Neutral	3.5	0.477
15	Inverted	Neutral	4.4	1.812
15	Inverted	Neutral	5.3	2.292
15	Inverted	Neutral	6.2	2.326
16	Upright	Fearful	0.8	0
16	Upright	Fearful	1.7	0.268
16	Upright	Fearful	2.6	0.477
16	Upright	Fearful	3.5	0.966
16	Upright	Fearful	4.4	2.069
16	Upright	Fearful	5.3	2.326
16	Upright	Fearful	6.2	2.069
16	Upright	Neutral	0.8	-0.179
16	Upright	Neutral	1.7	0.268
16	Upright	Neutral	2.6	0.179
16	Upright	Neutral	3.5	1.104
16	Upright	Neutral	4.4	1.19
16	Upright	Neutral	5.3	2.292
16	Upright	Neutral	6.2	2.772
16	Inverted	Fearful	0.8	0
16	Inverted	Fearful	1.7	0.55
16	Inverted	Fearful	2.6	0.361
16	Inverted	Fearful	3.5	0.868
16	Inverted	Fearful	4.4	1.072
16	Inverted	Fearful	5.3	2.549
16	Inverted	Fearful	6.2	1.981
16	Inverted	Neutral	0.8	0.477
16	Inverted	Neutral	1.7	0
16	Inverted	Neutral	2.6	0
16	Inverted	Neutral	3.5	1.436
16	Inverted	Neutral	4.4	0.848
16	Inverted	Neutral	5.3	2.326
16	Inverted	Neutral	6.2	1.896
17	Upright	Fearful	0.8	-0.223
17	Upright	Fearful	1.7	0.223
17	Upright	Fearful	2.6	0.568
17	Upright	Fearful	3.5	0.554
17	Upright	Fearful	4.4	1.383
17	Upright	Fearful	5.3	2.069
17	Upright	Fearful	6.2	1.896
17	Upright	Neutral	0.8	0.223
17	Upright	Neutral	1.7	-0.223
17	Upright	Neutral	2.6	-0.118
17	Upright	Neutral	3.5	1.207
17	Upright	Neutral	4.4	1.981
17	Upright	Neutral	5.3	1.383
17	Upright	Neutral	6.2	2.292
17	Inverted	Fearful	0.8	-0.223
17	Inverted	Fearful	1.7	0.48
17	Inverted	Fearful	2.6	0.686
17	Inverted	Fearful	3.5	0.634
17	Inverted	Fearful	4.4	0.749
17	Inverted	Fearful	5.3	1.896
17	Inverted	Fearful	6.2	2.119
17	Inverted	Neutral	0.8	0
17	Inverted	Neutral	1.7	0
17	Inverted	Neutral	2.6	0
17	Inverted	Neutral	3.5	0.644
17	Inverted	Neutral	4.4	0.868
17	Inverted	Neutral	5.3	1.104
17	Inverted	Neutral	6.2	2.772
18	Upright	Fearful	0.8	-0.089
18	Upright	Fearful	1.7	-0.179
18	Upright	Fearful	2.6	0.684
18	Upright	Fearful	3.5	0.644
18	Upright	Fearful	4.4	1.758
18	Upright	Fearful	5.3	2.292
18	Upright	Fearful	6.2	1.896
18	Upright	Neutral	0.8	0.089
18	Upright	Neutral	1.7	0
18	Upright	Neutral	2.6	-0.192
18	Upright	Neutral	3.5	0.416
18	Upright	Neutral	4.4	1.085
18	Upright	Neutral	5.3	1.758
18	Upright	Neutral	6.2	2.069
18	Inverted	Fearful	0.8	0.371
18	Inverted	Fearful	1.7	0.268
18	Inverted	Fearful	2.6	0.55
18	Inverted	Fearful	3.5	0.656
18	Inverted	Fearful	4.4	0.774
18	Inverted	Fearful	5.3	1.072
18	Inverted	Fearful	6.2	2.069
18	Inverted	Neutral	0.8	0.452
18	Inverted	Neutral	1.7	-0.452
18	Inverted	Neutral	2.6	0.184
18	Inverted	Neutral	3.5	0.954
18	Inverted	Neutral	4.4	0.566
18	Inverted	Neutral	5.3	0.774
18	Inverted	Neutral	6.2	1.005
19	Upright	Fearful	0.8	0
19	Upright	Fearful	1.7	0
19	Upright	Fearful	2.6	0.098
19	Upright	Fearful	3.5	0.257
19	Upright	Fearful	4.4	0.595
19	Upright	Fearful	5.3	1.19
19	Upright	Fearful	6.2	0.644
19	Upright	Neutral	0.8	-0.173
19	Upright	Neutral	1.7	0.178
19	Upright	Neutral	2.6	0.089
19	Upright	Neutral	3.5	0.205
19	Upright	Neutral	4.4	0.323
19	Upright	Neutral	5.3	0.634
19	Upright	Neutral	6.2	0.535
19	Inverted	Fearful	0.8	0.653
19	Inverted	Fearful	1.7	-0.184
19	Inverted	Fearful	2.6	0.093
19	Inverted	Fearful	3.5	0.178
19	Inverted	Fearful	4.4	0.774
19	Inverted	Fearful	5.3	0.643
19	Inverted	Fearful	6.2	1.342
19	Inverted	Neutral	0.8	-0.48
19	Inverted	Neutral	1.7	0.298
19	Inverted	Neutral	2.6	-0.273
19	Inverted	Neutral	3.5	0.282
19	Inverted	Neutral	4.4	0
19	Inverted	Neutral	5.3	0.192
19	Inverted	Neutral	6.2	1.074
20	Upright	Fearful	0.8	0.273
20	Upright	Fearful	1.7	-0.089
20	Upright	Fearful	2.6	0
20	Upright	Fearful	3.5	0.477
20	Upright	Fearful	4.4	1.383
20	Upright	Fearful	5.3	1.328
20	Upright	Fearful	6.2	2.772
20	Upright	Neutral	0.8	-0.358
20	Upright	Neutral	1.7	-0.268
20	Upright	Neutral	2.6	-0.089
20	Upright	Neutral	3.5	0.179
20	Upright	Neutral	4.4	0.55
20	Upright	Neutral	5.3	1.981
20	Upright	Neutral	6.2	2.292
20	Inverted	Fearful	0.8	-0.089
20	Inverted	Fearful	1.7	-0.09
20	Inverted	Fearful	2.6	-0.282
20	Inverted	Fearful	3.5	-0.358
20	Inverted	Fearful	4.4	0
20	Inverted	Fearful	5.3	0.848
20	Inverted	Fearful	6.2	1.981
20	Inverted	Neutral	0.8	-0.09
20	Inverted	Neutral	1.7	-0.388
20	Inverted	Neutral	2.6	-0.184
20	Inverted	Neutral	3.5	0.09
20	Inverted	Neutral	4.4	0.358
20	Inverted	Neutral	5.3	0.749
20	Inverted	Neutral	6.2	2.119
21	Upright	Fearful	0.8	-0.686
21	Upright	Fearful	1.7	-0.178
21	Upright	Fearful	2.6	0
21	Upright	Fearful	3.5	0.55
21	Upright	Fearful	4.4	1.19
21	Upright	Fearful	5.3	0.966
21	Upright	Fearful	6.2	1.328
21	Upright	Neutral	0.8	-0.138
21	Upright	Neutral	1.7	-0.371
21	Upright	Neutral	2.6	0.684
21	Upright	Neutral	3.5	0.566
21	Upright	Neutral	4.4	0.868
21	Upright	Neutral	5.3	1.005
21	Upright	Neutral	6.2	1.896
21	Inverted	Fearful	0.8	-0.568
21	Inverted	Fearful	1.7	0
21	Inverted	Fearful	2.6	0.184
21	Inverted	Fearful	3.5	0
21	Inverted	Fearful	4.4	0.566
21	Inverted	Fearful	5.3	0.477
21	Inverted	Fearful	6.2	1.104
21	Inverted	Neutral	0.8	0
21	Inverted	Neutral	1.7	-0.098
21	Inverted	Neutral	2.6	0.106
21	Inverted	Neutral	3.5	0.452
21	Inverted	Neutral	4.4	0.506
21	Inverted	Neutral	5.3	1.252
21	Inverted	Neutral	6.2	0.46
22	Upright	Fearful	0.8	-0.118
22	Upright	Fearful	1.7	0.098
22	Upright	Fearful	2.6	-0.093
22	Upright	Fearful	3.5	0.205
22	Upright	Fearful	4.4	0
22	Upright	Fearful	5.3	0.727
22	Upright	Fearful	6.2	1.342
22	Upright	Neutral	0.8	0.298
22	Upright	Neutral	1.7	0.192
22	Upright	Neutral	2.6	0.298
22	Upright	Neutral	3.5	0
22	Upright	Neutral	4.4	0.098
22	Upright	Neutral	5.3	0.817
22	Upright	Neutral	6.2	1.072
22	Inverted	Fearful	0.8	0.192
22	Inverted	Fearful	1.7	0
22	Inverted	Fearful	2.6	0.46
22	Inverted	Fearful	3.5	0.323
22	Inverted	Fearful	4.4	0.595
22	Inverted	Fearful	5.3	0.256
22	Inverted	Fearful	6.2	1.21
22	Inverted	Neutral	0.8	0.09
22	Inverted	Neutral	1.7	-0.361
22	Inverted	Neutral	2.6	-0.09
22	Inverted	Neutral	3.5	-0.656
22	Inverted	Neutral	4.4	0
22	Inverted	Neutral	5.3	0
22	Inverted	Neutral	6.2	0.09
23	Upright	Fearful	0.8	-0.179
23	Upright	Fearful	1.7	0.416
23	Upright	Fearful	2.6	0.906
23	Upright	Fearful	3.5	1.383
23	Upright	Fearful	4.4	1.896
23	Upright	Fearful	5.3	2.292
23	Upright	Fearful	6.2	2.549
23	Upright	Neutral	0.8	0.089
23	Upright	Neutral	1.7	0
23	Upright	Neutral	2.6	0.477
23	Upright	Neutral	3.5	1.277
23	Upright	Neutral	4.4	1.896
23	Upright	Neutral	5.3	2.772
23	Upright	Neutral	6.2	2.772
23	Inverted	Fearful	0.8	0
23	Inverted	Fearful	1.7	0
23	Inverted	Fearful	2.6	0.089
23	Inverted	Fearful	3.5	0.452
23	Inverted	Fearful	4.4	0.774
23	Inverted	Fearful	5.3	1.328
23	Inverted	Fearful	6.2	2.069
23	Inverted	Neutral	0.8	-0.09
23	Inverted	Neutral	1.7	0.566
23	Inverted	Neutral	2.6	0.477
23	Inverted	Neutral	3.5	0.749
23	Inverted	Neutral	4.4	1.104
23	Inverted	Neutral	5.3	2.292
23	Inverted	Neutral	6.2	1.981
24	Upright	Fearful	0.8	0
24	Upright	Fearful	1.7	0.192
24	Upright	Fearful	2.6	-0.192
24	Upright	Fearful	3.5	0.361
24	Upright	Fearful	4.4	0.966
24	Upright	Fearful	5.3	1.466
24	Upright	Fearful	6.2	1.758
24	Upright	Neutral	0.8	-0.452
24	Upright	Neutral	1.7	-0.192
24	Upright	Neutral	2.6	0.55
24	Upright	Neutral	3.5	0.358
24	Upright	Neutral	4.4	0.848
24	Upright	Neutral	5.3	1.328
24	Upright	Neutral	6.2	1.501
24	Inverted	Fearful	0.8	-0.733
24	Inverted	Fearful	1.7	0
24	Inverted	Fearful	2.6	0.273
24	Inverted	Fearful	3.5	0
24	Inverted	Fearful	4.4	0.774
24	Inverted	Fearful	5.3	0.742
24	Inverted	Fearful	6.2	0.848
24	Inverted	Neutral	0.8	-0.362
24	Inverted	Neutral	1.7	0.192
24	Inverted	Neutral	2.6	0.388
24	Inverted	Neutral	3.5	0.089
24	Inverted	Neutral	4.4	1.277
24	Inverted	Neutral	5.3	0.868
24	Inverted	Neutral	6.2	1.072
25	Upright	Fearful	0.8	0
25	Upright	Fearful	1.7	0.48
25	Upright	Fearful	2.6	0.653
25	Upright	Fearful	3.5	1.475
25	Upright	Fearful	4.4	1.565
25	Upright	Fearful	5.3	1.639
25	Upright	Fearful	6.2	1.277
25	Upright	Neutral	0.8	0
25	Upright	Neutral	1.7	0
25	Upright	Neutral	2.6	0.909
25	Upright	Neutral	3.5	0.554
25	Upright	Neutral	4.4	0.868
25	Upright	Neutral	5.3	1.085
25	Upright	Neutral	6.2	1.501
25	Inverted	Fearful	0.8	0
25	Inverted	Fearful	1.7	0
25	Inverted	Fearful	2.6	0
25	Inverted	Fearful	3.5	0.686
25	Inverted	Fearful	4.4	0.298
25	Inverted	Fearful	5.3	1.104
25	Inverted	Fearful	6.2	1.812
25	Inverted	Neutral	0.8	0
25	Inverted	Neutral	1.7	0
25	Inverted	Neutral	2.6	0.223
25	Inverted	Neutral	3.5	0.256
25	Inverted	Neutral	4.4	0.733
25	Inverted	Neutral	5.3	0.966
25	Inverted	Neutral	6.2	1.639
26	Upright	Fearful	0.8	0.106
26	Upright	Fearful	1.7	0.733
26	Upright	Fearful	2.6	0.966
26	Upright	Fearful	3.5	1.501
26	Upright	Fearful	4.4	2.326
26	Upright	Fearful	5.3	2.326
26	Upright	Fearful	6.2	2.772
26	Upright	Neutral	0.8	0.268
26	Upright	Neutral	1.7	0.388
26	Upright	Neutral	2.6	0.273
26	Upright	Neutral	3.5	1.501
26	Upright	Neutral	4.4	2.119
26	Upright	Neutral	5.3	1.896
26	Upright	Neutral	6.2	2.772
26	Inverted	Fearful	0.8	0.093
26	Inverted	Fearful	1.7	-0.452
26	Inverted	Fearful	2.6	0
26	Inverted	Fearful	3.5	0.774
26	Inverted	Fearful	4.4	0.966
26	Inverted	Fearful	5.3	1.639
26	Inverted	Fearful	6.2	2.069
26	Inverted	Neutral	0.8	0
26	Inverted	Neutral	1.7	0.323
26	Inverted	Neutral	2.6	0.361
26	Inverted	Neutral	3.5	0.643
26	Inverted	Neutral	4.4	0.966
26	Inverted	Neutral	5.3	1.277
26	Inverted	Neutral	6.2	1.501
27	Upright	Fearful	0.8	-0.282
27	Upright	Fearful	1.7	0.361
27	Upright	Fearful	2.6	1.072
27	Upright	Fearful	3.5	1.896
27	Upright	Fearful	4.4	2.292
27	Upright	Fearful	5.3	2.549
27	Upright	Fearful	6.2	2.549
27	Upright	Neutral	0.8	0.09
27	Upright	Neutral	1.7	0.733
27	Upright	Neutral	2.6	0.848
27	Upright	Neutral	3.5	2.549
27	Upright	Neutral	4.4	2.549
27	Upright	Neutral	5.3	2.326
27	Upright	Neutral	6.2	2.772
27	Inverted	Fearful	0.8	-0.361
27	Inverted	Fearful	1.7	-0.089
27	Inverted	Fearful	2.6	0.868
27	Inverted	Fearful	3.5	1.277
27	Inverted	Fearful	4.4	2.549
27	Inverted	Fearful	5.3	2.772
27	Inverted	Fearful	6.2	2.549
27	Inverted	Neutral	0.8	0.361
27	Inverted	Neutral	1.7	0
27	Inverted	Neutral	2.6	1.179
27	Inverted	Neutral	3.5	1.639
27	Inverted	Neutral	4.4	1.501
27	Inverted	Neutral	5.3	2.292
27	Inverted	Neutral	6.2	2.292
28	Upright	Fearful	0.8	0.323
28	Upright	Fearful	1.7	0.138
28	Upright	Fearful	2.6	-0.184
28	Upright	Fearful	3.5	0.282
28	Upright	Fearful	4.4	0.192
28	Upright	Fearful	5.3	0.868
28	Upright	Fearful	6.2	1.072
28	Upright	Neutral	0.8	-0.46
28	Upright	Neutral	1.7	-0.323
28	Upright	Neutral	2.6	0.46
28	Upright	Neutral	3.5	0.362
28	Upright	Neutral	4.4	0.733
28	Upright	Neutral	5.3	0.848
28	Upright	Neutral	6.2	0.749
28	Inverted	Fearful	0.8	-0.362
28	Inverted	Fearful	1.7	0.138
28	Inverted	Fearful	2.6	0
28	Inverted	Fearful	3.5	0.595
28	Inverted	Fearful	4.4	0.388
28	Inverted	Fearful	5.3	0.358
28	Inverted	Fearful	6.2	1.328
28	Inverted	Neutral	0.8	-0.46
28	Inverted	Neutral	1.7	-0.323
28	Inverted	Neutral	2.6	0.224
28	Inverted	Neutral	3.5	0
28	Inverted	Neutral	4.4	0.656
28	Inverted	Neutral	5.3	0.46
28	Inverted	Neutral	6.2	0.684
29	Upright	Fearful	0.8	0
29	Upright	Fearful	1.7	0.223
29	Upright	Fearful	2.6	0
29	Upright	Fearful	3.5	0.311
29	Upright	Fearful	4.4	0.995
29	Upright	Fearful	5.3	1.812
29	Upright	Fearful	6.2	1.342
29	Upright	Neutral	0.8	0.223
29	Upright	Neutral	1.7	-0.311
29	Upright	Neutral	2.6	0
29	Upright	Neutral	3.5	0.822
29	Upright	Neutral	4.4	1.64
29	Upright	Neutral	5.3	1.812
29	Upright	Neutral	6.2	1.104
29	Inverted	Fearful	0.8	0
29	Inverted	Fearful	1.7	-0.223
29	Inverted	Fearful	2.6	0.791
29	Inverted	Fearful	3.5	0
29	Inverted	Fearful	4.4	0.256
29	Inverted	Fearful	5.3	1.207
29	Inverted	Fearful	6.2	1.501
29	Inverted	Neutral	0.8	-0.48
29	Inverted	Neutral	1.7	0.48
29	Inverted	Neutral	2.6	0.429
29	Inverted	Neutral	3.5	0
29	Inverted	Neutral	4.4	0.644
29	Inverted	Neutral	5.3	0.995
29	Inverted	Neutral	6.2	1.072
30	Upright	Fearful	0.8	0
30	Upright	Fearful	1.7	0.268
30	Upright	Fearful	2.6	1.64
30	Upright	Fearful	3.5	1.812
30	Upright	Fearful	4.4	2.772
30	Upright	Fearful	5.3	2.772
30	Upright	Fearful	6.2	2.292
30	Upright	Neutral	0.8	0.256
30	Upright	Neutral	1.7	0.09
30	Upright	Neutral	2.6	1.812
30	Upright	Neutral	3.5	2.549
30	Upright	Neutral	4.4	2.549
30	Upright	Neutral	5.3	2.292
30	Upright	Neutral	6.2	2.549
30	Inverted	Fearful	0.8	0.388
30	Inverted	Fearful	1.7	0.298
30	Inverted	Fearful	2.6	0.477
30	Inverted	Fearful	3.5	1.328
30	Inverted	Fearful	4.4	2.326
30	Inverted	Fearful	5.3	1.896
30	Inverted	Fearful	6.2	2.549
30	Inverted	Neutral	0.8	0.205
30	Inverted	Neutral	1.7	0.477
30	Inverted	Neutral	2.6	1.896
30	Inverted	Neutral	3.5	1.896
30	Inverted	Neutral	4.4	2.326
30	Inverted	Neutral	5.3	2.549
30	Inverted	Neutral	6.2	2.326
31	Upright	Fearful	0.8	0.371
31	Upright	Fearful	1.7	0.361
31	Upright	Fearful	2.6	0.506
31	Upright	Fearful	3.5	0.995
31	Upright	Fearful	4.4	1.639
31	Upright	Fearful	5.3	1.104
31	Upright	Fearful	6.2	1.466
31	Upright	Neutral	0.8	0.179
31	Upright	Neutral	1.7	0.09
31	Upright	Neutral	2.6	0
31	Upright	Neutral	3.5	0.452
31	Upright	Neutral	4.4	1.328
31	Upright	Neutral	5.3	1.19
31	Upright	Neutral	6.2	2.326
31	Inverted	Fearful	0.8	0.178
31	Inverted	Fearful	1.7	0.09
31	Inverted	Fearful	2.6	0.55
31	Inverted	Fearful	3.5	0.179
31	Inverted	Fearful	4.4	0.09
31	Inverted	Fearful	5.3	0.179
31	Inverted	Fearful	6.2	0.273
31	Inverted	Neutral	0.8	-0.179
31	Inverted	Neutral	1.7	0
31	Inverted	Neutral	2.6	0.358
31	Inverted	Neutral	3.5	-0.273
31	Inverted	Neutral	4.4	-0.282
31	Inverted	Neutral	5.3	0.848
31	Inverted	Neutral	6.2	0
32	Upright	Fearful	0.8	0
32	Upright	Fearful	1.7	-0.118
32	Upright	Fearful	2.6	0.323
32	Upright	Fearful	3.5	1.252
32	Upright	Fearful	4.4	2.292
32	Upright	Fearful	5.3	2.069
32	Upright	Fearful	6.2	2.772
32	Upright	Neutral	0.8	-0.256
32	Upright	Neutral	1.7	0.416
32	Upright	Neutral	2.6	0.822
32	Upright	Neutral	3.5	1.383
32	Upright	Neutral	4.4	1.64
32	Upright	Neutral	5.3	1.896
32	Upright	Neutral	6.2	2.549
32	Inverted	Fearful	0.8	0
32	Inverted	Fearful	1.7	-0.792
32	Inverted	Fearful	2.6	-0.256
32	Inverted	Fearful	3.5	0.224
32	Inverted	Fearful	4.4	0.298
32	Inverted	Fearful	5.3	1.21
32	Inverted	Fearful	6.2	2.772
32	Inverted	Neutral	0.8	0.323
32	Inverted	Neutral	1.7	-0.554
32	Inverted	Neutral	2.6	0
32	Inverted	Neutral	3.5	0.891
32	Inverted	Neutral	4.4	0.906
32	Inverted	Neutral	5.3	1.639
32	Inverted	Neutral	6.2	1.639

## Sheet: Fig. 1F
Participant	Orientation	Exposure	identification_d
1	Upright	0.8	0.126
1	Upright	1.7	0.385
1	Upright	2.6	-0.063
1	Upright	3.5	0.132
1	Upright	4.4	0.063
1	Upright	5.3	0.265
1	Upright	6.2	0.772
1	Inverted	0.8	0
1	Inverted	1.7	0.189
1	Inverted	2.6	-0.26
1	Inverted	3.5	0.472
1	Inverted	4.4	0.196
1	Inverted	5.3	0.289
1	Inverted	6.2	0.787
2	Upright	0.8	-0.363
2	Upright	1.7	0
2	Upright	2.6	0
2	Upright	3.5	0.281
2	Upright	4.4	0.309
2	Upright	5.3	1.988
2	Upright	6.2	2.367
2	Inverted	0.8	0.315
2	Inverted	1.7	-0.281
2	Inverted	2.6	0.52
2	Inverted	3.5	0.315
2	Inverted	4.4	-0.678
2	Inverted	5.3	0.889
2	Inverted	6.2	1.629
3	Upright	0.8	-0.755
3	Upright	1.7	-0.189
3	Upright	2.6	0.385
3	Upright	3.5	-0.221
3	Upright	4.4	0
3	Upright	5.3	0.897
3	Upright	6.2	0.983
3	Inverted	0.8	0
3	Inverted	1.7	-0.132
3	Inverted	2.6	-0.189
3	Inverted	3.5	0.265
3	Inverted	4.4	0
3	Inverted	5.3	0.454
3	Inverted	6.2	0.579
4	Upright	0.8	0.068
4	Upright	1.7	-0.093
4	Upright	2.6	0.114
4	Upright	3.5	1.121
4	Upright	4.4	0.911
4	Upright	5.3	1.748
4	Upright	6.2	1.511
4	Inverted	0.8	-0.26
4	Inverted	1.7	-0.281
4	Inverted	2.6	-0.281
4	Inverted	3.5	-0.131
4	Inverted	4.4	-0.289
4	Inverted	5.3	0.309
4	Inverted	6.2	0.757
5	Upright	0.8	-0.132
5	Upright	1.7	-0.063
5	Upright	2.6	0.077
5	Upright	3.5	0.131
5	Upright	4.4	0.832
5	Upright	5.3	0.897
5	Upright	6.2	1.29
5	Inverted	0.8	0.063
5	Inverted	1.7	-0.063
5	Inverted	2.6	-0.158
5	Inverted	3.5	0.403
5	Inverted	4.4	0.583
5	Inverted	5.3	-0.15
5	Inverted	6.2	0.737
6	Upright	0.8	0.193
6	Upright	1.7	-0.135
6	Upright	2.6	0.809
6	Upright	3.5	1.156
6	Upright	4.4	1.295
6	Upright	5.3	0.967
6	Upright	6.2	1.758
6	Inverted	0.8	-0.378
6	Inverted	1.7	0.598
6	Inverted	2.6	0.135
6	Inverted	3.5	0.144
6	Inverted	4.4	-0.439
6	Inverted	5.3	0.231
6	Inverted	6.2	0.063
7	Upright	0.8	0
7	Upright	1.7	0.189
7	Upright	2.6	-0.064
7	Upright	3.5	0.191
7	Upright	4.4	0.335
7	Upright	5.3	0.723
7	Upright	6.2	0.271
7	Inverted	0.8	0.379
7	Inverted	1.7	-0.26
7	Inverted	2.6	0.212
7	Inverted	3.5	0.583
7	Inverted	4.4	0.102
7	Inverted	5.3	0.44
7	Inverted	6.2	0.684
8	Upright	0.8	-0.13
8	Upright	1.7	0.442
8	Upright	2.6	-0.196
8	Upright	3.5	0.916
8	Upright	4.4	1.088
8	Upright	5.3	0.967
8	Upright	6.2	1.735
8	Inverted	0.8	0.158
8	Inverted	1.7	-0.13
8	Inverted	2.6	-0.065
8	Inverted	3.5	0.125
8	Inverted	4.4	0.126
8	Inverted	5.3	1.049
8	Inverted	6.2	0.935
9	Upright	0.8	0.745
9	Upright	1.7	0.067
9	Upright	2.6	0.315
9	Upright	3.5	-0.188
9	Upright	4.4	0.378
9	Upright	5.3	0.639
9	Upright	6.2	0.189
9	Inverted	0.8	0.189
9	Inverted	1.7	0
9	Inverted	2.6	-0.063
9	Inverted	3.5	-0.063
9	Inverted	4.4	0.516
9	Inverted	5.3	0.574
9	Inverted	6.2	0
10	Upright	0.8	0
10	Upright	1.7	0.189
10	Upright	2.6	-0.064
10	Upright	3.5	0.191
10	Upright	4.4	0.335
10	Upright	5.3	0.723
10	Upright	6.2	0.271
10	Inverted	0.8	0.379
10	Inverted	1.7	-0.26
10	Inverted	2.6	0.212
10	Inverted	3.5	0.583
10	Inverted	4.4	0.102
10	Inverted	5.3	0.44
10	Inverted	6.2	0.684
11	Upright	0.8	-0.15
11	Upright	1.7	-0.251
11	Upright	2.6	-0.787
11	Upright	3.5	-0.265
11	Upright	4.4	0.674
11	Upright	5.3	0.745
11	Upright	6.2	0.935
11	Inverted	0.8	0.231
11	Inverted	1.7	0.13
11	Inverted	2.6	-0.381
11	Inverted	3.5	0.063
11	Inverted	4.4	-0.252
11	Inverted	5.3	0.328
11	Inverted	6.2	0.549
12	Upright	0.8	-0.444
12	Upright	1.7	0.574
12	Upright	2.6	0.188
12	Upright	3.5	0.2
12	Upright	4.4	-0.221
12	Upright	5.3	0.37
12	Upright	6.2	0.549
12	Inverted	0.8	0.128
12	Inverted	1.7	0.063
12	Inverted	2.6	-0.196
12	Inverted	3.5	0.206
12	Inverted	4.4	0.253
12	Inverted	5.3	0.507
12	Inverted	6.2	-0.316
13	Upright	0.8	0.52
13	Upright	1.7	0.81
13	Upright	2.6	-0.158
13	Upright	3.5	0.167
13	Upright	4.4	0.549
13	Upright	5.3	1.32
13	Upright	6.2	1.634
13	Inverted	0.8	-0.608
13	Inverted	1.7	-0.678
13	Inverted	2.6	-0.131
13	Inverted	3.5	-0.347
13	Inverted	4.4	0.221
13	Inverted	5.3	0.064
13	Inverted	6.2	0.315
14	Upright	0.8	0.757
14	Upright	1.7	0.15
14	Upright	2.6	-0.132
14	Upright	3.5	0.167
14	Upright	4.4	-0.167
14	Upright	5.3	0
14	Upright	6.2	1.285
14	Inverted	0.8	0.167
14	Inverted	1.7	-0.323
14	Inverted	2.6	0.524
14	Inverted	3.5	-0.26
14	Inverted	4.4	0.077
14	Inverted	5.3	-0.317
14	Inverted	6.2	0.317
15	Upright	0.8	0.188
15	Upright	1.7	0.064
15	Upright	2.6	0
15	Upright	3.5	-0.086
15	Upright	4.4	0.347
15	Upright	5.3	0.783
15	Upright	6.2	1.565
15	Inverted	0.8	-0.316
15	Inverted	1.7	0.643
15	Inverted	2.6	-0.188
15	Inverted	3.5	0.189
15	Inverted	4.4	-0.125
15	Inverted	5.3	0.381
15	Inverted	6.2	0.714
16	Upright	0.8	0.131
16	Upright	1.7	0.395
16	Upright	2.6	-0.512
16	Upright	3.5	0.707
16	Upright	4.4	0.643
16	Upright	5.3	0.872
16	Upright	6.2	1.377
16	Inverted	0.8	-0.598
16	Inverted	1.7	0.495
16	Inverted	2.6	0.362
16	Inverted	3.5	0.718
16	Inverted	4.4	0.437
16	Inverted	5.3	0.707
16	Inverted	6.2	0.516
17	Upright	0.8	0
17	Upright	1.7	0.281
17	Upright	2.6	0.309
17	Upright	3.5	0.253
17	Upright	4.4	-0.065
17	Upright	5.3	1.16
17	Upright	6.2	1.388
17	Inverted	0.8	0
17	Inverted	1.7	0
17	Inverted	2.6	-0.26
17	Inverted	3.5	-0.132
17	Inverted	4.4	0.409
17	Inverted	5.3	0.714
17	Inverted	6.2	1.095
18	Upright	0.8	0.191
18	Upright	1.7	0.379
18	Upright	2.6	0.704
18	Upright	3.5	0.444
18	Upright	4.4	0.063
18	Upright	5.3	0.707
18	Upright	6.2	0.643
18	Inverted	0.8	0.063
18	Inverted	1.7	-0.063
18	Inverted	2.6	0.125
18	Inverted	3.5	-0.189
18	Inverted	4.4	0.253
18	Inverted	5.3	0.916
18	Inverted	6.2	-0.444
19	Upright	0.8	-0.802
19	Upright	1.7	0.302
19	Upright	2.6	-0.067
19	Upright	3.5	0.063
19	Upright	4.4	0.63
19	Upright	5.3	0.481
19	Upright	6.2	0.828
19	Inverted	0.8	-0.597
19	Inverted	1.7	-0.289
19	Inverted	2.6	-0.245
19	Inverted	3.5	0.167
19	Inverted	4.4	0.317
19	Inverted	5.3	0.167
19	Inverted	6.2	0.616
20	Upright	0.8	-0.566
20	Upright	1.7	-0.077
20	Upright	2.6	0.26
20	Upright	3.5	0.245
20	Upright	4.4	0
20	Upright	5.3	0.231
20	Upright	6.2	0.978
20	Inverted	0.8	-0.2
20	Inverted	1.7	-0.271
20	Inverted	2.6	0
20	Inverted	3.5	0.289
20	Inverted	4.4	0.179
20	Inverted	5.3	0.439
20	Inverted	6.2	0.253
21	Upright	0.8	0.323
21	Upright	1.7	-0.126
21	Upright	2.6	0.15
21	Upright	3.5	0.302
21	Upright	4.4	-0.244
21	Upright	5.3	0
21	Upright	6.2	0.409
21	Inverted	0.8	-0.66
21	Inverted	1.7	-0.319
21	Inverted	2.6	0.15
21	Inverted	3.5	0.073
21	Inverted	4.4	-0.289
21	Inverted	5.3	-0.077
21	Inverted	6.2	0.847
22	Upright	0.8	-0.535
22	Upright	1.7	-0.063
22	Upright	2.6	0.191
22	Upright	3.5	-0.063
22	Upright	4.4	-0.063
22	Upright	5.3	-0.188
22	Upright	6.2	-0.587
22	Inverted	0.8	0.063
22	Inverted	1.7	-0.385
22	Inverted	2.6	0.381
22	Inverted	3.5	0.448
22	Inverted	4.4	-0.063
22	Inverted	5.3	0.385
22	Inverted	6.2	-0.063
23	Upright	0.8	-0.068
23	Upright	1.7	0.073
23	Upright	2.6	0.212
23	Upright	3.5	0.771
23	Upright	4.4	1.009
23	Upright	5.3	1.339
23	Upright	6.2	1.735
23	Inverted	0.8	0.064
23	Inverted	1.7	-0.068
23	Inverted	2.6	-0.167
23	Inverted	3.5	-0.26
23	Inverted	4.4	0.476
23	Inverted	5.3	0.681
23	Inverted	6.2	1.645
24	Upright	0.8	0.256
24	Upright	1.7	-0.252
24	Upright	2.6	-0.063
24	Upright	3.5	0.126
24	Upright	4.4	0.843
24	Upright	5.3	0.399
24	Upright	6.2	0.612
24	Inverted	0.8	0
24	Inverted	1.7	0.125
24	Inverted	2.6	-0.13
24	Inverted	3.5	0.444
24	Inverted	4.4	0
24	Inverted	5.3	0.206
24	Inverted	6.2	0.587
25	Upright	0.8	0.289
25	Upright	1.7	0
25	Upright	2.6	0.309
25	Upright	3.5	0.195
25	Upright	4.4	-0.221
25	Upright	5.3	0.456
25	Upright	6.2	1.031
25	Inverted	0.8	0.281
25	Inverted	1.7	0
25	Inverted	2.6	-0.52
25	Inverted	3.5	0.363
25	Inverted	4.4	-0.395
25	Inverted	5.3	0.102
25	Inverted	6.2	0.889
26	Upright	0.8	-0.347
26	Upright	1.7	0
26	Upright	2.6	0.281
26	Upright	3.5	0.924
26	Upright	4.4	1.025
26	Upright	5.3	1.088
26	Upright	6.2	1.963
26	Inverted	0.8	0.245
26	Inverted	1.7	0.608
26	Inverted	2.6	0
26	Inverted	3.5	0.281
26	Inverted	4.4	0.678
26	Inverted	5.3	0.802
26	Inverted	6.2	0.505
27	Upright	0.8	-0.081
27	Upright	1.7	0
27	Upright	2.6	-0.179
27	Upright	3.5	0.616
27	Upright	4.4	1.693
27	Upright	5.3	1.992
27	Upright	6.2	2.318
27	Inverted	0.8	-0.974
27	Inverted	1.7	0.697
27	Inverted	2.6	-0.081
27	Inverted	3.5	0.512
27	Inverted	4.4	0.439
27	Inverted	5.3	1.26
27	Inverted	6.2	0.935
28	Upright	0.8	-0.485
28	Upright	1.7	0.385
28	Upright	2.6	-0.26
28	Upright	3.5	-0.073
28	Upright	4.4	0
28	Upright	5.3	0.65
28	Upright	6.2	0.15
28	Inverted	0.8	-0.421
28	Inverted	1.7	0.317
28	Inverted	2.6	-0.549
28	Inverted	3.5	-0.535
28	Inverted	4.4	0.067
28	Inverted	5.3	-0.456
28	Inverted	6.2	0
29	Upright	0.8	0
29	Upright	1.7	-0.205
29	Upright	2.6	0
29	Upright	3.5	0.158
29	Upright	4.4	0.481
29	Upright	5.3	0.481
29	Upright	6.2	0.737
29	Inverted	0.8	0
29	Inverted	1.7	0
29	Inverted	2.6	0.281
29	Inverted	3.5	0.597
29	Inverted	4.4	-0.245
29	Inverted	5.3	-0.158
29	Inverted	6.2	0.086
30	Upright	0.8	-0.65
30	Upright	1.7	-0.188
30	Upright	2.6	0.745
30	Upright	3.5	0.081
30	Upright	4.4	0.485
30	Upright	5.3	1.422
30	Upright	6.2	1.711
30	Inverted	0.8	-0.193
30	Inverted	1.7	-0.2
30	Inverted	2.6	0.081
30	Inverted	3.5	0.388
30	Inverted	4.4	0.472
30	Inverted	5.3	1.209
30	Inverted	6.2	0.978
31	Upright	0.8	0.256
31	Upright	1.7	0.132
31	Upright	2.6	0.316
31	Upright	3.5	0.063
31	Upright	4.4	0.574
31	Upright	5.3	0.714
31	Upright	6.2	0.723
31	Inverted	0.8	0.128
31	Inverted	1.7	-0.252
31	Inverted	2.6	0.128
31	Inverted	3.5	0.064
31	Inverted	4.4	-0.316
31	Inverted	5.3	0.391
31	Inverted	6.2	-0.193
32	Upright	0.8	-0.681
32	Upright	1.7	0.409
32	Upright	2.6	-0.379
32	Upright	3.5	0.193
32	Upright	4.4	0.388
32	Upright	5.3	0.967
32	Upright	6.2	1.366
32	Inverted	0.8	0.086
32	Inverted	1.7	0.388
32	Inverted	2.6	0
32	Inverted	3.5	-0.379
32	Inverted	4.4	0
32	Inverted	5.3	0
32	Inverted	6.2	0.15

## Sheet: Fig. 1G
Participant	Orientation	Expression	Exposure	metacognitive_d
1	Upright	Fearful	0.8	0
1	Upright	Fearful	1.7	0.575
1	Upright	Fearful	2.6	0.99
1	Upright	Fearful	3.5	1.078
1	Upright	Fearful	4.4	0.582
1	Upright	Fearful	5.3	0.318
1	Upright	Fearful	6.2	0.349
1	Upright	Neutral	0.8	-0.535
1	Upright	Neutral	1.7	-0.448
1	Upright	Neutral	2.6	0.033
1	Upright	Neutral	3.5	0.958
1	Upright	Neutral	4.4	1.818
1	Upright	Neutral	5.3	2.174
1	Upright	Neutral	6.2	1.779
1	Inverted	Fearful	0.8	-0.07
1	Inverted	Fearful	1.7	-0.833
1	Inverted	Fearful	2.6	-0.523
1	Inverted	Fearful	3.5	1.584
1	Inverted	Fearful	4.4	1.12
1	Inverted	Fearful	5.3	1.022
1	Inverted	Fearful	6.2	1.995
1	Inverted	Neutral	0.8	0.185
1	Inverted	Neutral	1.7	0.455
1	Inverted	Neutral	2.6	0.499
1	Inverted	Neutral	3.5	1.488
1	Inverted	Neutral	4.4	1.428
1	Inverted	Neutral	5.3	3.003
1	Inverted	Neutral	6.2	2.671
2	Upright	Fearful	0.8	0.463
2	Upright	Fearful	1.7	-0.463
2	Upright	Fearful	2.6	0.326
2	Upright	Fearful	3.5	1.527
2	Upright	Fearful	4.4	0.954
2	Upright	Fearful	5.3	1.108
2	Upright	Fearful	6.2	0.304
2	Upright	Neutral	0.8	0.297
2	Upright	Neutral	1.7	0.853
2	Upright	Neutral	2.6	0.115
2	Upright	Neutral	3.5	1.406
2	Upright	Neutral	4.4	1.292
2	Upright	Neutral	5.3	2.174
2	Upright	Neutral	6.2	-0.112
2	Inverted	Fearful	0.8	-0.242
2	Inverted	Fearful	1.7	-0.245
2	Inverted	Fearful	2.6	0.773
2	Inverted	Fearful	3.5	0.989
2	Inverted	Fearful	4.4	1.752
2	Inverted	Fearful	5.3	3.078
2	Inverted	Fearful	6.2	-0.619
2	Inverted	Neutral	0.8	-0.371
2	Inverted	Neutral	1.7	-0.536
2	Inverted	Neutral	2.6	0.523
2	Inverted	Neutral	3.5	1.303
2	Inverted	Neutral	4.4	2.041
2	Inverted	Neutral	5.3	1.211
2	Inverted	Neutral	6.2	0.494
3	Upright	Fearful	0.8	0.059
3	Upright	Fearful	1.7	0.353
3	Upright	Fearful	2.6	0.657
3	Upright	Fearful	3.5	1.948
3	Upright	Fearful	4.4	2.196
3	Upright	Fearful	5.3	1.164
3	Upright	Fearful	6.2	1.198
3	Upright	Neutral	0.8	0.025
3	Upright	Neutral	1.7	0.32
3	Upright	Neutral	2.6	0.504
3	Upright	Neutral	3.5	1.194
3	Upright	Neutral	4.4	1.957
3	Upright	Neutral	5.3	0.878
3	Upright	Neutral	6.2	1.986
3	Inverted	Fearful	0.8	0.32
3	Inverted	Fearful	1.7	-0.234
3	Inverted	Fearful	2.6	0.153
3	Inverted	Fearful	3.5	0.079
3	Inverted	Fearful	4.4	0.376
3	Inverted	Fearful	5.3	1.54
3	Inverted	Fearful	6.2	3.007
3	Inverted	Neutral	0.8	0.376
3	Inverted	Neutral	1.7	-0.061
3	Inverted	Neutral	2.6	-0.523
3	Inverted	Neutral	3.5	1.238
3	Inverted	Neutral	4.4	0.339
3	Inverted	Neutral	5.3	1.903
3	Inverted	Neutral	6.2	1.818
4	Upright	Fearful	0.8	-0.739
4	Upright	Fearful	1.7	-0.069
4	Upright	Fearful	2.6	-0.052
4	Upright	Fearful	3.5	0.644
4	Upright	Fearful	4.4	-0.033
4	Upright	Fearful	5.3	-1.828
4	Upright	Fearful	6.2	1.101
4	Upright	Neutral	0.8	-0.391
4	Upright	Neutral	1.7	-1.043
4	Upright	Neutral	2.6	-0.162
4	Upright	Neutral	3.5	0.839
4	Upright	Neutral	4.4	0.585
4	Upright	Neutral	5.3	0.622
4	Upright	Neutral	6.2	-0.17
4	Inverted	Fearful	0.8	0.391
4	Inverted	Fearful	1.7	-0.337
4	Inverted	Fearful	2.6	0.089
4	Inverted	Fearful	3.5	1.051
4	Inverted	Fearful	4.4	1.024
4	Inverted	Fearful	5.3	-1.01
4	Inverted	Fearful	6.2	-0.855
4	Inverted	Neutral	0.8	-0.271
4	Inverted	Neutral	1.7	-0.085
4	Inverted	Neutral	2.6	0.394
4	Inverted	Neutral	3.5	0.551
4	Inverted	Neutral	4.4	0.304
4	Inverted	Neutral	5.3	1.071
4	Inverted	Neutral	6.2	-0.534
5	Upright	Fearful	0.8	0.182
5	Upright	Fearful	1.7	0.024
5	Upright	Fearful	2.6	1.184
5	Upright	Fearful	3.5	0.734
5	Upright	Fearful	4.4	1.482
5	Upright	Fearful	5.3	2.068
5	Upright	Fearful	6.2	1.41
5	Upright	Neutral	0.8	0.242
5	Upright	Neutral	1.7	0.199
5	Upright	Neutral	2.6	1.028
5	Upright	Neutral	3.5	1.518
5	Upright	Neutral	4.4	1.076
5	Upright	Neutral	5.3	-0.205
5	Upright	Neutral	6.2	0.744
5	Inverted	Fearful	0.8	-0.272
5	Inverted	Fearful	1.7	0
5	Inverted	Fearful	2.6	0.251
5	Inverted	Fearful	3.5	0.713
5	Inverted	Fearful	4.4	0.424
5	Inverted	Fearful	5.3	0.651
5	Inverted	Fearful	6.2	2.323
5	Inverted	Neutral	0.8	-0.336
5	Inverted	Neutral	1.7	0.001
5	Inverted	Neutral	2.6	0.615
5	Inverted	Neutral	3.5	0.457
5	Inverted	Neutral	4.4	0.784
5	Inverted	Neutral	5.3	0.622
5	Inverted	Neutral	6.2	1.277
6	Upright	Fearful	0.8	-0.495
6	Upright	Fearful	1.7	-0.007
6	Upright	Fearful	2.6	-0.241
6	Upright	Fearful	3.5	0.145
6	Upright	Fearful	4.4	1.55
6	Upright	Fearful	5.3	1.208
6	Upright	Fearful	6.2	2.777
6	Upright	Neutral	0.8	1.146
6	Upright	Neutral	1.7	0.622
6	Upright	Neutral	2.6	1.031
6	Upright	Neutral	3.5	1.487
6	Upright	Neutral	4.4	1.241
6	Upright	Neutral	5.3	1.418
6	Upright	Neutral	6.2	2.711
6	Inverted	Fearful	0.8	-0.309
6	Inverted	Fearful	1.7	1.185
6	Inverted	Fearful	2.6	0.233
6	Inverted	Fearful	3.5	0.773
6	Inverted	Fearful	4.4	0.473
6	Inverted	Fearful	5.3	2.385
6	Inverted	Fearful	6.2	1.58
6	Inverted	Neutral	0.8	0.335
6	Inverted	Neutral	1.7	0.258
6	Inverted	Neutral	2.6	1.253
6	Inverted	Neutral	3.5	0.795
6	Inverted	Neutral	4.4	1.871
6	Inverted	Neutral	5.3	0.245
6	Inverted	Neutral	6.2	0.993
7	Upright	Fearful	0.8	-0.033
7	Upright	Fearful	1.7	0.277
7	Upright	Fearful	2.6	1.03
7	Upright	Fearful	3.5	2.178
7	Upright	Fearful	4.4	2.642
7	Upright	Fearful	5.3	2.882
7	Upright	Fearful	6.2	1.545
7	Upright	Neutral	0.8	-1.511
7	Upright	Neutral	1.7	0.425
7	Upright	Neutral	2.6	0.877
7	Upright	Neutral	3.5	0.818
7	Upright	Neutral	4.4	2.542
7	Upright	Neutral	5.3	0.59
7	Upright	Neutral	6.2	3.073
7	Inverted	Fearful	0.8	0.568
7	Inverted	Fearful	1.7	0.465
7	Inverted	Fearful	2.6	0.051
7	Inverted	Fearful	3.5	1.211
7	Inverted	Fearful	4.4	0.721
7	Inverted	Fearful	5.3	1.005
7	Inverted	Fearful	6.2	1.261
7	Inverted	Neutral	0.8	-0.098
7	Inverted	Neutral	1.7	-0.194
7	Inverted	Neutral	2.6	0.808
7	Inverted	Neutral	3.5	0.753
7	Inverted	Neutral	4.4	1.265
7	Inverted	Neutral	5.3	0.917
7	Inverted	Neutral	6.2	-0.243
8	Upright	Fearful	0.8	-0.31
8	Upright	Fearful	1.7	0.78
8	Upright	Fearful	2.6	0.765
8	Upright	Fearful	3.5	2.127
8	Upright	Fearful	4.4	0.155
8	Upright	Fearful	5.3	1.109
8	Upright	Fearful	6.2	-0.05
8	Upright	Neutral	0.8	1.761
8	Upright	Neutral	1.7	0.568
8	Upright	Neutral	2.6	1.383
8	Upright	Neutral	3.5	1.445
8	Upright	Neutral	4.4	1.998
8	Upright	Neutral	5.3	1.805
8	Upright	Neutral	6.2	1.61
8	Inverted	Fearful	0.8	-0.23
8	Inverted	Fearful	1.7	0.335
8	Inverted	Fearful	2.6	2.599
8	Inverted	Fearful	3.5	1.414
8	Inverted	Fearful	4.4	0.432
8	Inverted	Fearful	5.3	-0.022
8	Inverted	Fearful	6.2	0.776
8	Inverted	Neutral	0.8	-0.209
8	Inverted	Neutral	1.7	0.378
8	Inverted	Neutral	2.6	0.125
8	Inverted	Neutral	3.5	1.434
8	Inverted	Neutral	4.4	-0.819
8	Inverted	Neutral	5.3	-1.598
8	Inverted	Neutral	6.2	-0.515
9	Upright	Fearful	0.8	-0.072
9	Upright	Fearful	1.7	-0.191
9	Upright	Fearful	2.6	0.381
9	Upright	Fearful	3.5	2.178
9	Upright	Fearful	4.4	1.431
9	Upright	Fearful	5.3	-0.431
9	Upright	Fearful	6.2	0.266
9	Upright	Neutral	0.8	0.008
9	Upright	Neutral	1.7	0.733
9	Upright	Neutral	2.6	0.564
9	Upright	Neutral	3.5	0.396
9	Upright	Neutral	4.4	1.931
9	Upright	Neutral	5.3	1.151
9	Upright	Neutral	6.2	3.348
9	Inverted	Fearful	0.8	0.126
9	Inverted	Fearful	1.7	-0.551
9	Inverted	Fearful	2.6	0.154
9	Inverted	Fearful	3.5	1.349
9	Inverted	Fearful	4.4	-0.411
9	Inverted	Fearful	5.3	-0.127
9	Inverted	Fearful	6.2	0.308
9	Inverted	Neutral	0.8	-0.185
9	Inverted	Neutral	1.7	-0.303
9	Inverted	Neutral	2.6	-0.689
9	Inverted	Neutral	3.5	1.248
9	Inverted	Neutral	4.4	0.448
9	Inverted	Neutral	5.3	1.911
9	Inverted	Neutral	6.2	0.532
10	Upright	Fearful	0.8	-0.408
10	Upright	Fearful	1.7	-0.615
10	Upright	Fearful	2.6	0.324
10	Upright	Fearful	3.5	0.605
10	Upright	Fearful	4.4	0.879
10	Upright	Fearful	5.3	0.669
10	Upright	Fearful	6.2	2.544
10	Upright	Neutral	0.8	-1.135
10	Upright	Neutral	1.7	-0.312
10	Upright	Neutral	2.6	-0.049
10	Upright	Neutral	3.5	0.341
10	Upright	Neutral	4.4	1.72
10	Upright	Neutral	5.3	1.566
10	Upright	Neutral	6.2	2.928
10	Inverted	Fearful	0.8	-0.374
10	Inverted	Fearful	1.7	-0.015
10	Inverted	Fearful	2.6	0.169
10	Inverted	Fearful	3.5	0.19
10	Inverted	Fearful	4.4	0.615
10	Inverted	Fearful	5.3	0.707
10	Inverted	Fearful	6.2	0.379
10	Inverted	Neutral	0.8	-0.039
10	Inverted	Neutral	1.7	-0.476
10	Inverted	Neutral	2.6	0.026
10	Inverted	Neutral	3.5	-0.003
10	Inverted	Neutral	4.4	0.937
10	Inverted	Neutral	5.3	0.68
10	Inverted	Neutral	6.2	1.245
11	Upright	Fearful	0.8	-0.709
11	Upright	Fearful	1.7	-0.047
11	Upright	Fearful	2.6	-0.082
11	Upright	Fearful	3.5	0.665
11	Upright	Fearful	4.4	2.322
11	Upright	Fearful	5.3	1.974
11	Upright	Fearful	6.2	2.519
11	Upright	Neutral	0.8	-0.631
11	Upright	Neutral	1.7	0.111
11	Upright	Neutral	2.6	0.409
11	Upright	Neutral	3.5	1.103
11	Upright	Neutral	4.4	0.679
11	Upright	Neutral	5.3	0.105
11	Upright	Neutral	6.2	1.323
11	Inverted	Fearful	0.8	0.388
11	Inverted	Fearful	1.7	-0.019
11	Inverted	Fearful	2.6	-0.098
11	Inverted	Fearful	3.5	0.011
11	Inverted	Fearful	4.4	0.362
11	Inverted	Fearful	5.3	0.328
11	Inverted	Fearful	6.2	1.356
11	Inverted	Neutral	0.8	-0.071
11	Inverted	Neutral	1.7	-0.228
11	Inverted	Neutral	2.6	0.07
11	Inverted	Neutral	3.5	0.401
11	Inverted	Neutral	4.4	1.585
11	Inverted	Neutral	5.3	0.559
11	Inverted	Neutral	6.2	1.899
12	Upright	Fearful	0.8	0.001
12	Upright	Fearful	1.7	0.017
12	Upright	Fearful	2.6	-0.325
12	Upright	Fearful	3.5	-0.035
12	Upright	Fearful	4.4	0.7
12	Upright	Fearful	5.3	0.745
12	Upright	Fearful	6.2	0.762
12	Upright	Neutral	0.8	-0.405
12	Upright	Neutral	1.7	-0.019
12	Upright	Neutral	2.6	-0.158
12	Upright	Neutral	3.5	0.384
12	Upright	Neutral	4.4	1.905
12	Upright	Neutral	5.3	0.735
12	Upright	Neutral	6.2	-0.349
12	Inverted	Fearful	0.8	0.803
12	Inverted	Fearful	1.7	0.356
12	Inverted	Fearful	2.6	0.539
12	Inverted	Fearful	3.5	0.168
12	Inverted	Fearful	4.4	0.683
12	Inverted	Fearful	5.3	-0.565
12	Inverted	Fearful	6.2	0.617
12	Inverted	Neutral	0.8	-2.039
12	Inverted	Neutral	1.7	-0.379
12	Inverted	Neutral	2.6	-0.475
12	Inverted	Neutral	3.5	0.396
12	Inverted	Neutral	4.4	-0.256
12	Inverted	Neutral	5.3	0.443
12	Inverted	Neutral	6.2	0.611
13	Upright	Fearful	0.8	-0.001
13	Upright	Fearful	1.7	1.107
13	Upright	Fearful	2.6	0.839
13	Upright	Fearful	3.5	0.775
13	Upright	Fearful	4.4	-0.758
13	Upright	Fearful	5.3	0.415
13	Upright	Fearful	6.2	1.455
13	Upright	Neutral	0.8	-0.256
13	Upright	Neutral	1.7	0.026
13	Upright	Neutral	2.6	0.617
13	Upright	Neutral	3.5	1.624
13	Upright	Neutral	4.4	3.111
13	Upright	Neutral	5.3	-0.873
13	Upright	Neutral	6.2	-0.26
13	Inverted	Fearful	0.8	-0.085
13	Inverted	Fearful	1.7	-0.195
13	Inverted	Fearful	2.6	1.355
13	Inverted	Fearful	3.5	0.834
13	Inverted	Fearful	4.4	0.844
13	Inverted	Fearful	5.3	1.204
13	Inverted	Fearful	6.2	1.452
13	Inverted	Neutral	0.8	-0.491
13	Inverted	Neutral	1.7	0.423
13	Inverted	Neutral	2.6	1.002
13	Inverted	Neutral	3.5	0.279
13	Inverted	Neutral	4.4	0.134
13	Inverted	Neutral	5.3	1.784
13	Inverted	Neutral	6.2	-0.841
14	Upright	Fearful	0.8	0.443
14	Upright	Fearful	1.7	0.79
14	Upright	Fearful	2.6	1.012
14	Upright	Fearful	3.5	1.106
14	Upright	Fearful	4.4	0.271
14	Upright	Fearful	5.3	2.347
14	Upright	Fearful	6.2	-0.73
14	Upright	Neutral	0.8	-0.317
14	Upright	Neutral	1.7	-0.265
14	Upright	Neutral	2.6	-0.709
14	Upright	Neutral	3.5	0.287
14	Upright	Neutral	4.4	1.206
14	Upright	Neutral	5.3	0.208
14	Upright	Neutral	6.2	1.181
14	Inverted	Fearful	0.8	-0.267
14	Inverted	Fearful	1.7	-0.662
14	Inverted	Fearful	2.6	0.213
14	Inverted	Fearful	3.5	-0.289
14	Inverted	Fearful	4.4	1.191
14	Inverted	Fearful	5.3	1.862
14	Inverted	Fearful	6.2	0.999
14	Inverted	Neutral	0.8	0.666
14	Inverted	Neutral	1.7	-0.269
14	Inverted	Neutral	2.6	0.632
14	Inverted	Neutral	3.5	0.366
14	Inverted	Neutral	4.4	1.462
14	Inverted	Neutral	5.3	0.929
14	Inverted	Neutral	6.2	2.274
15	Upright	Fearful	0.8	-0.564
15	Upright	Fearful	1.7	0.336
15	Upright	Fearful	2.6	0.954
15	Upright	Fearful	3.5	1.952
15	Upright	Fearful	4.4	1.966
15	Upright	Fearful	5.3	1.114
15	Upright	Fearful	6.2	1.743
15	Upright	Neutral	0.8	0.031
15	Upright	Neutral	1.7	-0.114
15	Upright	Neutral	2.6	0.068
15	Upright	Neutral	3.5	0.576
15	Upright	Neutral	4.4	2.18
15	Upright	Neutral	5.3	1.471
15	Upright	Neutral	6.2	2.52
15	Inverted	Fearful	0.8	1.301
15	Inverted	Fearful	1.7	-0.163
15	Inverted	Fearful	2.6	-0.518
15	Inverted	Fearful	3.5	0.532
15	Inverted	Fearful	4.4	0.687
15	Inverted	Fearful	5.3	-0.226
15	Inverted	Fearful	6.2	0.789
15	Inverted	Neutral	0.8	0.401
15	Inverted	Neutral	1.7	-0.117
15	Inverted	Neutral	2.6	0.87
15	Inverted	Neutral	3.5	0.534
15	Inverted	Neutral	4.4	1.282
15	Inverted	Neutral	5.3	1.226
15	Inverted	Neutral	6.2	2.253
16	Upright	Fearful	0.8	0.083
16	Upright	Fearful	1.7	-0.063
16	Upright	Fearful	2.6	0.559
16	Upright	Fearful	3.5	2.092
16	Upright	Fearful	4.4	-0.439
16	Upright	Fearful	5.3	-0.158
16	Upright	Fearful	6.2	1.526
16	Upright	Neutral	0.8	0.381
16	Upright	Neutral	1.7	0.097
16	Upright	Neutral	2.6	0.671
16	Upright	Neutral	3.5	0.187
16	Upright	Neutral	4.4	1.703
16	Upright	Neutral	5.3	1.817
16	Upright	Neutral	6.2	1.264
16	Inverted	Fearful	0.8	0.056
16	Inverted	Fearful	1.7	0.252
16	Inverted	Fearful	2.6	0.588
16	Inverted	Fearful	3.5	0.997
16	Inverted	Fearful	4.4	1.867
16	Inverted	Fearful	5.3	0.236
16	Inverted	Fearful	6.2	1.897
16	Inverted	Neutral	0.8	-0.31
16	Inverted	Neutral	1.7	-0.226
16	Inverted	Neutral	2.6	0.566
16	Inverted	Neutral	3.5	0.703
16	Inverted	Neutral	4.4	2.279
16	Inverted	Neutral	5.3	0.844
16	Inverted	Neutral	6.2	0.601
17	Upright	Fearful	0.8	0.018
17	Upright	Fearful	1.7	-0.824
17	Upright	Fearful	2.6	0.519
17	Upright	Fearful	3.5	1.02
17	Upright	Fearful	4.4	1.065
17	Upright	Fearful	5.3	1.366
17	Upright	Fearful	6.2	3.846
17	Upright	Neutral	0.8	0.018
17	Upright	Neutral	1.7	0.018
17	Upright	Neutral	2.6	-0.052
17	Upright	Neutral	3.5	0.9
17	Upright	Neutral	4.4	0.535
17	Upright	Neutral	5.3	2.527
17	Upright	Neutral	6.2	0.51
17	Inverted	Fearful	0.8	0.018
17	Inverted	Fearful	1.7	-0.771
17	Inverted	Fearful	2.6	0.078
17	Inverted	Fearful	3.5	0.585
17	Inverted	Fearful	4.4	1.299
17	Inverted	Fearful	5.3	1.17
17	Inverted	Fearful	6.2	3.24
17	Inverted	Neutral	0.8	0.824
17	Inverted	Neutral	1.7	-0.033
17	Inverted	Neutral	2.6	1.035
17	Inverted	Neutral	3.5	0.079
17	Inverted	Neutral	4.4	1.104
17	Inverted	Neutral	5.3	0.642
17	Inverted	Neutral	6.2	0.628
18	Upright	Fearful	0.8	-0.352
18	Upright	Fearful	1.7	0.912
18	Upright	Fearful	2.6	0.7
18	Upright	Fearful	3.5	-0.009
18	Upright	Fearful	4.4	1.675
18	Upright	Fearful	5.3	2.521
18	Upright	Fearful	6.2	2.286
18	Upright	Neutral	0.8	-0.362
18	Upright	Neutral	1.7	-0.28
18	Upright	Neutral	2.6	0.288
18	Upright	Neutral	3.5	1.035
18	Upright	Neutral	4.4	1.323
18	Upright	Neutral	5.3	2.029
18	Upright	Neutral	6.2	2.378
18	Inverted	Fearful	0.8	0.852
18	Inverted	Fearful	1.7	-0.084
18	Inverted	Fearful	2.6	-0.196
18	Inverted	Fearful	3.5	-0.077
18	Inverted	Fearful	4.4	0.82
18	Inverted	Fearful	5.3	1.457
18	Inverted	Fearful	6.2	0.47
18	Inverted	Neutral	0.8	-1.355
18	Inverted	Neutral	1.7	-0.638
18	Inverted	Neutral	2.6	-0.001
18	Inverted	Neutral	3.5	0.47
18	Inverted	Neutral	4.4	0.585
18	Inverted	Neutral	5.3	1.86
18	Inverted	Neutral	6.2	0.935
19	Upright	Fearful	0.8	0.017
19	Upright	Fearful	1.7	0.662
19	Upright	Fearful	2.6	0.658
19	Upright	Fearful	3.5	0.021
19	Upright	Fearful	4.4	-0.238
19	Upright	Fearful	5.3	-0.362
19	Upright	Fearful	6.2	-0.296
19	Upright	Neutral	0.8	0.835
19	Upright	Neutral	1.7	-0.18
19	Upright	Neutral	2.6	-0.615
19	Upright	Neutral	3.5	0.086
19	Upright	Neutral	4.4	-0.966
19	Upright	Neutral	5.3	-1.557
19	Upright	Neutral	6.2	-0.288
19	Inverted	Fearful	0.8	0.307
19	Inverted	Fearful	1.7	0.828
19	Inverted	Fearful	2.6	0.605
19	Inverted	Fearful	3.5	-1.189
19	Inverted	Fearful	4.4	-0.365
19	Inverted	Fearful	5.3	0.775
19	Inverted	Fearful	6.2	-0.257
19	Inverted	Neutral	0.8	-0.119
19	Inverted	Neutral	1.7	-0.394
19	Inverted	Neutral	2.6	-0.263
19	Inverted	Neutral	3.5	-0.108
19	Inverted	Neutral	4.4	-0.043
19	Inverted	Neutral	5.3	1.008
19	Inverted	Neutral	6.2	0.405
20	Upright	Fearful	0.8	-0.324
20	Upright	Fearful	1.7	0.237
20	Upright	Fearful	2.6	1.126
20	Upright	Fearful	3.5	-0.087
20	Upright	Fearful	4.4	0.93
20	Upright	Fearful	5.3	2.594
20	Upright	Fearful	6.2	0.877
20	Upright	Neutral	0.8	-0.086
20	Upright	Neutral	1.7	0.193
20	Upright	Neutral	2.6	0.3
20	Upright	Neutral	3.5	0.194
20	Upright	Neutral	4.4	1.27
20	Upright	Neutral	5.3	2.245
20	Upright	Neutral	6.2	2.553
20	Inverted	Fearful	0.8	-0.19
20	Inverted	Fearful	1.7	-0.467
20	Inverted	Fearful	2.6	1.004
20	Inverted	Fearful	3.5	-0.007
20	Inverted	Fearful	4.4	0.159
20	Inverted	Fearful	5.3	0.439
20	Inverted	Fearful	6.2	0.879
20	Inverted	Neutral	0.8	0.827
20	Inverted	Neutral	1.7	0.704
20	Inverted	Neutral	2.6	-0.361
20	Inverted	Neutral	3.5	-0.072
20	Inverted	Neutral	4.4	0.06
20	Inverted	Neutral	5.3	1.57
20	Inverted	Neutral	6.2	1.377
21	Upright	Fearful	0.8	0.045
21	Upright	Fearful	1.7	-1.35
21	Upright	Fearful	2.6	-1.066
21	Upright	Fearful	3.5	0.031
21	Upright	Fearful	4.4	-0.564
21	Upright	Fearful	5.3	0.597
21	Upright	Fearful	6.2	0.669
21	Upright	Neutral	0.8	0.931
21	Upright	Neutral	1.7	-0.728
21	Upright	Neutral	2.6	0.272
21	Upright	Neutral	3.5	-1.19
21	Upright	Neutral	4.4	-0.38
21	Upright	Neutral	5.3	-0.144
21	Upright	Neutral	6.2	-2.033
21	Inverted	Fearful	0.8	-0.17
21	Inverted	Fearful	1.7	0.606
21	Inverted	Fearful	2.6	0.686
21	Inverted	Fearful	3.5	-0.059
21	Inverted	Fearful	4.4	-1.202
21	Inverted	Fearful	5.3	-0.209
21	Inverted	Fearful	6.2	-0.867
21	Inverted	Neutral	0.8	0.032
21	Inverted	Neutral	1.7	0.333
21	Inverted	Neutral	2.6	0.646
21	Inverted	Neutral	3.5	0.273
21	Inverted	Neutral	4.4	1.219
21	Inverted	Neutral	5.3	0.206
21	Inverted	Neutral	6.2	-0.852
22	Upright	Fearful	0.8	-0.774
22	Upright	Fearful	1.7	0.722
22	Upright	Fearful	2.6	1.121
22	Upright	Fearful	3.5	0.852
22	Upright	Fearful	4.4	0.034
22	Upright	Fearful	5.3	0.578
22	Upright	Fearful	6.2	0.895
22	Upright	Neutral	0.8	-0.617
22	Upright	Neutral	1.7	-0.601
22	Upright	Neutral	2.6	-1.071
22	Upright	Neutral	3.5	0.023
22	Upright	Neutral	4.4	0.819
22	Upright	Neutral	5.3	0.743
22	Upright	Neutral	6.2	0.689
22	Inverted	Fearful	0.8	0.857
22	Inverted	Fearful	1.7	-0.123
22	Inverted	Fearful	2.6	-0.672
22	Inverted	Fearful	3.5	0.377
22	Inverted	Fearful	4.4	0.223
22	Inverted	Fearful	5.3	0.701
22	Inverted	Fearful	6.2	0.092
22	Inverted	Neutral	0.8	-0.387
22	Inverted	Neutral	1.7	-0.438
22	Inverted	Neutral	2.6	0.817
22	Inverted	Neutral	3.5	0.411
22	Inverted	Neutral	4.4	-0.109
22	Inverted	Neutral	5.3	0.248
22	Inverted	Neutral	6.2	0.644
23	Upright	Fearful	0.8	-0.797
23	Upright	Fearful	1.7	0.882
23	Upright	Fearful	2.6	-0.928
23	Upright	Fearful	3.5	-0.265
23	Upright	Fearful	4.4	0.868
23	Upright	Fearful	5.3	2.397
23	Upright	Fearful	6.2	0.443
23	Upright	Neutral	0.8	-1.071
23	Upright	Neutral	1.7	-0.218
23	Upright	Neutral	2.6	0.946
23	Upright	Neutral	3.5	0
23	Upright	Neutral	4.4	1.006
23	Upright	Neutral	5.3	-0.896
23	Upright	Neutral	6.2	-0.759
23	Inverted	Fearful	0.8	0.239
23	Inverted	Fearful	1.7	0.661
23	Inverted	Fearful	2.6	-0.476
23	Inverted	Fearful	3.5	-0.273
23	Inverted	Fearful	4.4	1.017
23	Inverted	Fearful	5.3	-0.672
23	Inverted	Fearful	6.2	1.53
23	Inverted	Neutral	0.8	-0.687
23	Inverted	Neutral	1.7	-0.243
23	Inverted	Neutral	2.6	-1.241
23	Inverted	Neutral	3.5	-0.322
23	Inverted	Neutral	4.4	0.567
23	Inverted	Neutral	5.3	0.073
23	Inverted	Neutral	6.2	0.561
24	Upright	Fearful	0.8	0.092
24	Upright	Fearful	1.7	-0.392
24	Upright	Fearful	2.6	-0.605
24	Upright	Fearful	3.5	1.74
24	Upright	Fearful	4.4	1.706
24	Upright	Fearful	5.3	1.321
24	Upright	Fearful	6.2	-0.337
24	Upright	Neutral	0.8	0.134
24	Upright	Neutral	1.7	0.028
24	Upright	Neutral	2.6	0.109
24	Upright	Neutral	3.5	1.58
24	Upright	Neutral	4.4	0.664
24	Upright	Neutral	5.3	1.833
24	Upright	Neutral	6.2	0.92
24	Inverted	Fearful	0.8	-0.031
24	Inverted	Fearful	1.7	0.182
24	Inverted	Fearful	2.6	0.875
24	Inverted	Fearful	3.5	0.496
24	Inverted	Fearful	4.4	-0.75
24	Inverted	Fearful	5.3	1.736
24	Inverted	Fearful	6.2	1.689
24	Inverted	Neutral	0.8	1.008
24	Inverted	Neutral	1.7	-0.013
24	Inverted	Neutral	2.6	0.87
24	Inverted	Neutral	3.5	1.36
24	Inverted	Neutral	4.4	0.547
24	Inverted	Neutral	5.3	2.233
24	Inverted	Neutral	6.2	2.216
25	Upright	Fearful	0.8	-0.108
25	Upright	Fearful	1.7	-0.964
25	Upright	Fearful	2.6	0.45
25	Upright	Fearful	3.5	1.462
25	Upright	Fearful	4.4	1.864
25	Upright	Fearful	5.3	2.611
25	Upright	Fearful	6.2	-0.862
25	Upright	Neutral	0.8	0.039
25	Upright	Neutral	1.7	0.041
25	Upright	Neutral	2.6	0.677
25	Upright	Neutral	3.5	0.887
25	Upright	Neutral	4.4	0.875
25	Upright	Neutral	5.3	1.151
25	Upright	Neutral	6.2	0.792
25	Inverted	Fearful	0.8	-0.018
25	Inverted	Fearful	1.7	0.578
25	Inverted	Fearful	2.6	0.483
25	Inverted	Fearful	3.5	0.004
25	Inverted	Fearful	4.4	1.487
25	Inverted	Fearful	5.3	1.108
25	Inverted	Fearful	6.2	-0.594
25	Inverted	Neutral	0.8	0.38
25	Inverted	Neutral	1.7	0.46
25	Inverted	Neutral	2.6	-1.244
25	Inverted	Neutral	3.5	0.969
25	Inverted	Neutral	4.4	1.95
25	Inverted	Neutral	5.3	2.166
25	Inverted	Neutral	6.2	1.488
26	Upright	Fearful	0.8	-0.054
26	Upright	Fearful	1.7	0.026
26	Upright	Fearful	2.6	0.216
26	Upright	Fearful	3.5	2.177
26	Upright	Fearful	4.4	1.486
26	Upright	Fearful	5.3	2.355
26	Upright	Fearful	6.2	1.123
26	Upright	Neutral	0.8	-0.079
26	Upright	Neutral	1.7	1.501
26	Upright	Neutral	2.6	1.368
26	Upright	Neutral	3.5	0.922
26	Upright	Neutral	4.4	0.749
26	Upright	Neutral	5.3	2.063
26	Upright	Neutral	6.2	0.509
26	Inverted	Fearful	0.8	0.382
26	Inverted	Fearful	1.7	0.753
26	Inverted	Fearful	2.6	0.54
26	Inverted	Fearful	3.5	0.946
26	Inverted	Fearful	4.4	1.212
26	Inverted	Fearful	5.3	2.121
26	Inverted	Fearful	6.2	2.208
26	Inverted	Neutral	0.8	-0.279
26	Inverted	Neutral	1.7	0.032
26	Inverted	Neutral	2.6	-0.256
26	Inverted	Neutral	3.5	-0.073
26	Inverted	Neutral	4.4	0.565
26	Inverted	Neutral	5.3	1.996
26	Inverted	Neutral	6.2	2.579
27	Upright	Fearful	0.8	0.765
27	Upright	Fearful	1.7	-0.06
27	Upright	Fearful	2.6	0.076
27	Upright	Fearful	3.5	0.501
27	Upright	Fearful	4.4	0.227
27	Upright	Fearful	5.3	0.101
27	Upright	Fearful	6.2	-0.214
27	Upright	Neutral	0.8	-0.003
27	Upright	Neutral	1.7	0.278
27	Upright	Neutral	2.6	1.101
27	Upright	Neutral	3.5	-0.265
27	Upright	Neutral	4.4	-0.262
27	Upright	Neutral	5.3	-0.167
27	Upright	Neutral	6.2	-1.817
27	Inverted	Fearful	0.8	-0.485
27	Inverted	Fearful	1.7	0.681
27	Inverted	Fearful	2.6	0.914
27	Inverted	Fearful	3.5	0.803
27	Inverted	Fearful	4.4	-0.358
27	Inverted	Fearful	5.3	-2.355
27	Inverted	Fearful	6.2	0
27	Inverted	Neutral	0.8	-1.153
27	Inverted	Neutral	1.7	0.362
27	Inverted	Neutral	2.6	1.022
27	Inverted	Neutral	3.5	0.652
27	Inverted	Neutral	4.4	1.581
27	Inverted	Neutral	5.3	1.316
27	Inverted	Neutral	6.2	0.881
28	Upright	Fearful	0.8	0.073
28	Upright	Fearful	1.7	-0.156
28	Upright	Fearful	2.6	0.143
28	Upright	Fearful	3.5	-0.486
28	Upright	Fearful	4.4	-0.004
28	Upright	Fearful	5.3	1.846
28	Upright	Fearful	6.2	0.527
28	Upright	Neutral	0.8	0.697
28	Upright	Neutral	1.7	0.281
28	Upright	Neutral	2.6	-0.386
28	Upright	Neutral	3.5	0.523
28	Upright	Neutral	4.4	-0.208
28	Upright	Neutral	5.3	0.46
28	Upright	Neutral	6.2	0.337
28	Inverted	Fearful	0.8	-0.227
28	Inverted	Fearful	1.7	0.146
28	Inverted	Fearful	2.6	-0.388
28	Inverted	Fearful	3.5	0.396
28	Inverted	Fearful	4.4	0.104
28	Inverted	Fearful	5.3	0.257
28	Inverted	Fearful	6.2	0.284
28	Inverted	Neutral	0.8	-0.593
28	Inverted	Neutral	1.7	0.638
28	Inverted	Neutral	2.6	-0.562
28	Inverted	Neutral	3.5	-0.13
28	Inverted	Neutral	4.4	0.207
28	Inverted	Neutral	5.3	0.36
28	Inverted	Neutral	6.2	1.314
29	Upright	Fearful	0.8	-0.343
29	Upright	Fearful	1.7	-0.043
29	Upright	Fearful	2.6	0.25
29	Upright	Fearful	3.5	-1.019
29	Upright	Fearful	4.4	0.547
29	Upright	Fearful	5.3	0.832
29	Upright	Fearful	6.2	0.514
29	Upright	Neutral	0.8	-1.337
29	Upright	Neutral	1.7	-0.139
29	Upright	Neutral	2.6	-0.176
29	Upright	Neutral	3.5	0.873
29	Upright	Neutral	4.4	-0.828
29	Upright	Neutral	5.3	0.92
29	Upright	Neutral	6.2	1.302
29	Inverted	Fearful	0.8	-0.359
29	Inverted	Fearful	1.7	0.018
29	Inverted	Fearful	2.6	-0.09
29	Inverted	Fearful	3.5	0.346
29	Inverted	Fearful	4.4	-0.216
29	Inverted	Fearful	5.3	0.609
29	Inverted	Fearful	6.2	-0.106
29	Inverted	Neutral	0.8	-0.525
29	Inverted	Neutral	1.7	-0.027
29	Inverted	Neutral	2.6	0.04
29	Inverted	Neutral	3.5	-0.007
29	Inverted	Neutral	4.4	0.889
29	Inverted	Neutral	5.3	0.797
29	Inverted	Neutral	6.2	-0.017
30	Upright	Fearful	0.8	0.029
30	Upright	Fearful	1.7	-0.814
30	Upright	Fearful	2.6	0.531
30	Upright	Fearful	3.5	-0.001
30	Upright	Fearful	4.4	0.693
30	Upright	Fearful	5.3	0.815
30	Upright	Fearful	6.2	2.269
30	Upright	Neutral	0.8	0.121
30	Upright	Neutral	1.7	0.107
30	Upright	Neutral	2.6	0.836
30	Upright	Neutral	3.5	1.628
30	Upright	Neutral	4.4	-0.127
30	Upright	Neutral	5.3	1.036
30	Upright	Neutral	6.2	-0.59
30	Inverted	Fearful	0.8	-0.308
30	Inverted	Fearful	1.7	-0.184
30	Inverted	Fearful	2.6	-0.266
30	Inverted	Fearful	3.5	0.961
30	Inverted	Fearful	4.4	2.435
30	Inverted	Fearful	5.3	1.143
30	Inverted	Fearful	6.2	2.184
30	Inverted	Neutral	0.8	-0.433
30	Inverted	Neutral	1.7	0.956
30	Inverted	Neutral	2.6	0.237
30	Inverted	Neutral	3.5	0.299
30	Inverted	Neutral	4.4	0.851
30	Inverted	Neutral	5.3	-0.635
30	Inverted	Neutral	6.2	-0.059
31	Upright	Fearful	0.8	-0.972
31	Upright	Fearful	1.7	-0.367
31	Upright	Fearful	2.6	0.692
31	Upright	Fearful	3.5	0.793
31	Upright	Fearful	4.4	2.154
31	Upright	Fearful	5.3	1.148
31	Upright	Fearful	6.2	1.687
31	Upright	Neutral	0.8	-0.615
31	Upright	Neutral	1.7	-0.443
31	Upright	Neutral	2.6	0.039
31	Upright	Neutral	3.5	-0.011
31	Upright	Neutral	4.4	0.787
31	Upright	Neutral	5.3	1.016
31	Upright	Neutral	6.2	0.924
31	Inverted	Fearful	0.8	0.087
31	Inverted	Fearful	1.7	-1.152
31	Inverted	Fearful	2.6	-1.253
31	Inverted	Fearful	3.5	0.185
31	Inverted	Fearful	4.4	0.181
31	Inverted	Fearful	5.3	-0.344
31	Inverted	Fearful	6.2	0.435
31	Inverted	Neutral	0.8	-0.219
31	Inverted	Neutral	1.7	0.435
31	Inverted	Neutral	2.6	0.346
31	Inverted	Neutral	3.5	-0.463
31	Inverted	Neutral	4.4	0.511
31	Inverted	Neutral	5.3	0.051
31	Inverted	Neutral	6.2	0.366
32	Upright	Fearful	0.8	0.09
32	Upright	Fearful	1.7	-0.169
32	Upright	Fearful	2.6	-0.232
32	Upright	Fearful	3.5	0.645
32	Upright	Fearful	4.4	0.499
32	Upright	Fearful	5.3	1.328
32	Upright	Fearful	6.2	-1.271
32	Upright	Neutral	0.8	0.47
32	Upright	Neutral	1.7	0.209
32	Upright	Neutral	2.6	-0.041
32	Upright	Neutral	3.5	0.729
32	Upright	Neutral	4.4	2.457
32	Upright	Neutral	5.3	0.397
32	Upright	Neutral	6.2	-0.338
32	Inverted	Fearful	0.8	-0.12
32	Inverted	Fearful	1.7	-0.264
32	Inverted	Fearful	2.6	0.85
32	Inverted	Fearful	3.5	-0.009
32	Inverted	Fearful	4.4	0.695
32	Inverted	Fearful	5.3	1.361
32	Inverted	Fearful	6.2	-1.767
32	Inverted	Neutral	0.8	-0.543
32	Inverted	Neutral	1.7	-0.451
32	Inverted	Neutral	2.6	0.057
32	Inverted	Neutral	3.5	0.936
32	Inverted	Neutral	4.4	0.619
32	Inverted	Neutral	5.3	1.621
32	Inverted	Neutral	6.2	0.346

## Sheet: Fig. 2A
Participant	Orientation	Expression	Exposure	location_d
1	Upright	Fearful	0.25	-0.09
1	Upright	Fearful	0.42	0.272
1	Upright	Fearful	0.58	0.643
1	Upright	Fearful	0.75	1.639
1	Upright	Fearful	0.92	2.326
1	Upright	Fearful	1.08	2.772
1	Upright	Fearful	1.25	2.326
1	Upright	Neutral	0.25	-0.272
1	Upright	Neutral	0.42	0.643
1	Upright	Neutral	0.58	0.868
1	Upright	Neutral	0.75	2.549
1	Upright	Neutral	0.92	2.326
1	Upright	Neutral	1.08	2.549
1	Upright	Neutral	1.25	2.292
1	Inverted	Fearful	0.25	-0.093
1	Inverted	Fearful	0.42	0.848
1	Inverted	Fearful	0.58	0.361
1	Inverted	Fearful	0.75	1.328
1	Inverted	Fearful	0.92	2.326
1	Inverted	Fearful	1.08	2.772
1	Inverted	Fearful	1.25	2.549
1	Inverted	Neutral	0.25	-0.361
1	Inverted	Neutral	0.42	0.098
1	Inverted	Neutral	0.58	0.742
1	Inverted	Neutral	0.75	1.501
1	Inverted	Neutral	0.92	2.549
1	Inverted	Neutral	1.08	2.549
1	Inverted	Neutral	1.25	2.549
2	Upright	Fearful	0.25	-0.138
2	Upright	Fearful	0.42	0.362
2	Upright	Fearful	0.58	0.733
2	Upright	Fearful	0.75	1.113
2	Upright	Fearful	0.92	1.085
2	Upright	Fearful	1.08	1.64
2	Upright	Fearful	1.25	1.639
2	Upright	Neutral	0.25	0.173
2	Upright	Neutral	0.42	-0.257
2	Upright	Neutral	0.58	0.684
2	Upright	Neutral	0.75	1.074
2	Upright	Neutral	0.92	1.534
2	Upright	Neutral	1.08	1.342
2	Upright	Neutral	1.25	1.639
2	Inverted	Fearful	0.25	0
2	Inverted	Fearful	0.42	0.909
2	Inverted	Fearful	0.58	0.173
2	Inverted	Fearful	0.75	1.113
2	Inverted	Fearful	0.92	1.328
2	Inverted	Fearful	1.08	1.072
2	Inverted	Fearful	1.25	0.742
2	Inverted	Neutral	0.25	0
2	Inverted	Neutral	0.42	0.311
2	Inverted	Neutral	0.58	0.686
2	Inverted	Neutral	0.75	0.595
2	Inverted	Neutral	0.92	0.749
2	Inverted	Neutral	1.08	2.119
2	Inverted	Neutral	1.25	0.995
3	Upright	Fearful	0.25	0.46
3	Upright	Fearful	0.42	0.09
3	Upright	Fearful	0.58	1.277
3	Upright	Fearful	0.75	2.069
3	Upright	Fearful	0.92	2.549
3	Upright	Fearful	1.08	2.772
3	Upright	Fearful	1.25	2.772
3	Upright	Neutral	0.25	0.272
3	Upright	Neutral	0.42	0.098
3	Upright	Neutral	0.58	1.179
3	Upright	Neutral	0.75	2.292
3	Upright	Neutral	0.92	2.772
3	Upright	Neutral	1.08	2.549
3	Upright	Neutral	1.25	2.772
3	Inverted	Fearful	0.25	0
3	Inverted	Fearful	0.42	0.282
3	Inverted	Fearful	0.58	0.848
3	Inverted	Fearful	0.75	2.326
3	Inverted	Fearful	0.92	2.772
3	Inverted	Fearful	1.08	2.772
3	Inverted	Fearful	1.25	2.772
3	Inverted	Neutral	0.25	0.09
3	Inverted	Neutral	0.42	0.098
3	Inverted	Neutral	0.58	1.812
3	Inverted	Neutral	0.75	2.772
3	Inverted	Neutral	0.92	2.772
3	Inverted	Neutral	1.08	2.772
3	Inverted	Neutral	1.25	2.772
4	Upright	Fearful	0.25	0.093
4	Upright	Fearful	0.42	-0.093
4	Upright	Fearful	0.58	0.848
4	Upright	Fearful	0.75	1.501
4	Upright	Fearful	0.92	2.292
4	Upright	Fearful	1.08	2.549
4	Upright	Fearful	1.25	2.772
4	Upright	Neutral	0.25	0
4	Upright	Neutral	0.42	-0.184
4	Upright	Neutral	0.58	1.179
4	Upright	Neutral	0.75	1.328
4	Upright	Neutral	0.92	1.981
4	Upright	Neutral	1.08	2.326
4	Upright	Neutral	1.25	2.772
4	Inverted	Fearful	0.25	-0.184
4	Inverted	Fearful	0.42	-0.089
4	Inverted	Fearful	0.58	0.749
4	Inverted	Fearful	0.75	1.896
4	Inverted	Fearful	0.92	1.466
4	Inverted	Fearful	1.08	2.326
4	Inverted	Fearful	1.25	2.772
4	Inverted	Neutral	0.25	0.09
4	Inverted	Neutral	0.42	-0.09
4	Inverted	Neutral	0.58	0.566
4	Inverted	Neutral	0.75	0.643
4	Inverted	Neutral	0.92	2.069
4	Inverted	Neutral	1.08	2.292
4	Inverted	Neutral	1.25	2.326
5	Upright	Fearful	0.25	-0.272
5	Upright	Fearful	0.42	0.742
5	Upright	Fearful	0.58	1.896
5	Upright	Fearful	0.75	2.326
5	Upright	Fearful	0.92	2.292
5	Upright	Fearful	1.08	2.772
5	Upright	Fearful	1.25	2.772
5	Upright	Neutral	0.25	0.268
5	Upright	Neutral	0.42	0.643
5	Upright	Neutral	0.58	1.64
5	Upright	Neutral	0.75	2.326
5	Upright	Neutral	0.92	2.549
5	Upright	Neutral	1.08	2.772
5	Upright	Neutral	1.25	2.772
5	Inverted	Fearful	0.25	-0.089
5	Inverted	Fearful	0.42	0
5	Inverted	Fearful	0.58	1.328
5	Inverted	Fearful	0.75	2.549
5	Inverted	Fearful	0.92	2.069
5	Inverted	Fearful	1.08	2.549
5	Inverted	Fearful	1.25	2.772
5	Inverted	Neutral	0.25	0.371
5	Inverted	Neutral	0.42	0.749
5	Inverted	Neutral	0.58	1.328
5	Inverted	Neutral	0.75	2.326
5	Inverted	Neutral	0.92	2.772
5	Inverted	Neutral	1.08	2.549
5	Inverted	Neutral	1.25	2.772
6	Upright	Fearful	0.25	-0.272
6	Upright	Fearful	0.42	0.643
6	Upright	Fearful	0.58	1.981
6	Upright	Fearful	0.75	2.292
6	Upright	Fearful	0.92	2.772
6	Upright	Fearful	1.08	2.772
6	Upright	Fearful	1.25	2.549
6	Upright	Neutral	0.25	-0.268
6	Upright	Neutral	0.42	0.089
6	Upright	Neutral	0.58	1.436
6	Upright	Neutral	0.75	2.549
6	Upright	Neutral	0.92	2.772
6	Upright	Neutral	1.08	2.772
6	Upright	Neutral	1.25	2.772
6	Inverted	Fearful	0.25	0
6	Inverted	Fearful	0.42	0.282
6	Inverted	Fearful	0.58	1.501
6	Inverted	Fearful	0.75	2.772
6	Inverted	Fearful	0.92	2.292
6	Inverted	Fearful	1.08	2.772
6	Inverted	Fearful	1.25	2.772
6	Inverted	Neutral	0.25	0.656
6	Inverted	Neutral	0.42	0.361
6	Inverted	Neutral	0.58	1.501
6	Inverted	Neutral	0.75	2.772
6	Inverted	Neutral	0.92	2.772
6	Inverted	Neutral	1.08	2.549
6	Inverted	Neutral	1.25	2.772
7	Upright	Fearful	0.25	0.268
7	Upright	Fearful	0.42	0
7	Upright	Fearful	0.58	0.966
7	Upright	Fearful	0.75	1.896
7	Upright	Fearful	0.92	2.069
7	Upright	Fearful	1.08	2.549
7	Upright	Fearful	1.25	2.069
7	Upright	Neutral	0.25	-0.272
7	Upright	Neutral	0.42	0
7	Upright	Neutral	0.58	1.328
7	Upright	Neutral	0.75	1.639
7	Upright	Neutral	0.92	2.069
7	Upright	Neutral	1.08	2.549
7	Upright	Neutral	1.25	2.549
7	Inverted	Fearful	0.25	0.089
7	Inverted	Fearful	0.42	0.268
7	Inverted	Fearful	0.58	0.272
7	Inverted	Fearful	0.75	1.812
7	Inverted	Fearful	0.92	1.328
7	Inverted	Fearful	1.08	1.383
7	Inverted	Fearful	1.25	1.812
7	Inverted	Neutral	0.25	0.272
7	Inverted	Neutral	0.42	0.178
7	Inverted	Neutral	0.58	0.452
7	Inverted	Neutral	0.75	2.069
7	Inverted	Neutral	0.92	1.64
7	Inverted	Neutral	1.08	1.758
7	Inverted	Neutral	1.25	1.896
8	Upright	Fearful	0.25	0
8	Upright	Fearful	0.42	0.371
8	Upright	Fearful	0.58	0.566
8	Upright	Fearful	0.75	1.64
8	Upright	Fearful	0.92	2.549
8	Upright	Fearful	1.08	2.772
8	Upright	Fearful	1.25	2.772
8	Upright	Neutral	0.25	0.204
8	Upright	Neutral	0.42	0.098
8	Upright	Neutral	0.58	1.383
8	Upright	Neutral	0.75	1.501
8	Upright	Neutral	0.92	2.549
8	Upright	Neutral	1.08	2.772
8	Upright	Neutral	1.25	2.549
8	Inverted	Fearful	0.25	-0.184
8	Inverted	Fearful	0.42	-0.452
8	Inverted	Fearful	0.58	0.954
8	Inverted	Fearful	0.75	1.758
8	Inverted	Fearful	0.92	2.772
8	Inverted	Fearful	1.08	2.772
8	Inverted	Fearful	1.25	2.772
8	Inverted	Neutral	0.25	0
8	Inverted	Neutral	0.42	0.477
8	Inverted	Neutral	0.58	2.119
8	Inverted	Neutral	0.75	2.326
8	Inverted	Neutral	0.92	2.549
8	Inverted	Neutral	1.08	2.549
8	Inverted	Neutral	1.25	2.292
9	Upright	Fearful	0.25	0
9	Upright	Fearful	0.42	0.268
9	Upright	Fearful	0.58	1.328
9	Upright	Fearful	0.75	2.549
9	Upright	Fearful	0.92	2.772
9	Upright	Fearful	1.08	2.772
9	Upright	Fearful	1.25	2.772
9	Upright	Neutral	0.25	0.268
9	Upright	Neutral	0.42	0.46
9	Upright	Neutral	0.58	1.639
9	Upright	Neutral	0.75	2.069
9	Upright	Neutral	0.92	2.549
9	Upright	Neutral	1.08	2.772
9	Upright	Neutral	1.25	2.292
9	Inverted	Fearful	0.25	0.361
9	Inverted	Fearful	0.42	0
9	Inverted	Fearful	0.58	0.966
9	Inverted	Fearful	0.75	1.466
9	Inverted	Fearful	0.92	2.292
9	Inverted	Fearful	1.08	2.119
9	Inverted	Fearful	1.25	2.549
9	Inverted	Neutral	0.25	-0.656
9	Inverted	Neutral	0.42	0.179
9	Inverted	Neutral	0.58	1.19
9	Inverted	Neutral	0.75	2.069
9	Inverted	Neutral	0.92	2.069
9	Inverted	Neutral	1.08	1.896
9	Inverted	Neutral	1.25	1.501
10	Upright	Fearful	0.25	0.568
10	Upright	Fearful	0.42	-0.256
10	Upright	Fearful	0.58	0
10	Upright	Fearful	0.75	1.252
10	Upright	Fearful	0.92	1.342
10	Upright	Fearful	1.08	2.119
10	Upright	Fearful	1.25	1.863
10	Upright	Neutral	0.25	0.323
10	Upright	Neutral	0.42	0.118
10	Upright	Neutral	0.58	0.429
10	Upright	Neutral	0.75	0.224
10	Upright	Neutral	0.92	1.812
10	Upright	Neutral	1.08	2.069
10	Upright	Neutral	1.25	2.326
10	Inverted	Fearful	0.25	-0.192
10	Inverted	Fearful	0.42	0.362
10	Inverted	Fearful	0.58	0.224
10	Inverted	Fearful	0.75	1.342
10	Inverted	Fearful	0.92	1.252
10	Inverted	Fearful	1.08	1.981
10	Inverted	Fearful	1.25	1.757
10	Inverted	Neutral	0.25	0.43
10	Inverted	Neutral	0.42	0
10	Inverted	Neutral	0.58	0.891
10	Inverted	Neutral	0.75	0.817
10	Inverted	Neutral	0.92	1.757
10	Inverted	Neutral	1.08	1.981
10	Inverted	Neutral	1.25	1.758
11	Upright	Fearful	0.25	0.173
11	Upright	Fearful	0.42	0
11	Upright	Fearful	0.58	1.386
11	Upright	Fearful	0.75	1.981
11	Upright	Fearful	0.92	2.549
11	Upright	Fearful	1.08	2.772
11	Upright	Fearful	1.25	2.772
11	Upright	Neutral	0.25	-0.568
11	Upright	Neutral	0.42	-0.43
11	Upright	Neutral	0.58	1.386
11	Upright	Neutral	0.75	1.757
11	Upright	Neutral	0.92	2.772
11	Upright	Neutral	1.08	2.772
11	Upright	Neutral	1.25	2.549
11	Inverted	Fearful	0.25	0
11	Inverted	Fearful	0.42	0.223
11	Inverted	Fearful	0.58	1.342
11	Inverted	Fearful	0.75	2.119
11	Inverted	Fearful	0.92	2.772
11	Inverted	Fearful	1.08	2.292
11	Inverted	Fearful	1.25	2.772
11	Inverted	Neutral	0.25	0
11	Inverted	Neutral	0.42	0.173
11	Inverted	Neutral	0.58	1.758
11	Inverted	Neutral	0.75	1.981
11	Inverted	Neutral	0.92	2.549
11	Inverted	Neutral	1.08	2.549
11	Inverted	Neutral	1.25	2.772
12	Upright	Fearful	0.25	0.184
12	Upright	Fearful	0.42	-0.184
12	Upright	Fearful	0.58	1.005
12	Upright	Fearful	0.75	0.388
12	Upright	Fearful	0.92	1.072
12	Upright	Fearful	1.08	0.868
12	Upright	Fearful	1.25	1.896
12	Upright	Neutral	0.25	0.268
12	Upright	Neutral	0.42	0
12	Upright	Neutral	0.58	0.282
12	Upright	Neutral	0.75	0.55
12	Upright	Neutral	0.92	1.896
12	Upright	Neutral	1.08	2.772
12	Upright	Neutral	1.25	1.466
12	Inverted	Fearful	0.25	0.452
12	Inverted	Fearful	0.42	0.272
12	Inverted	Fearful	0.58	0.643
12	Inverted	Fearful	0.75	0.848
12	Inverted	Fearful	0.92	1.758
12	Inverted	Fearful	1.08	1.812
12	Inverted	Fearful	1.25	1.501
12	Inverted	Neutral	0.25	-0.106
12	Inverted	Neutral	0.42	-0.09
12	Inverted	Neutral	0.58	0.595
12	Inverted	Neutral	0.75	0.912
12	Inverted	Neutral	0.92	0.644
12	Inverted	Neutral	1.08	1.981
12	Inverted	Neutral	1.25	2.326
13	Upright	Fearful	0.25	-0.429
13	Upright	Fearful	0.42	0.204
13	Upright	Fearful	0.58	1.639
13	Upright	Fearful	0.75	2.292
13	Upright	Fearful	0.92	2.772
13	Upright	Fearful	1.08	2.772
13	Upright	Fearful	1.25	2.772
13	Upright	Neutral	0.25	0
13	Upright	Neutral	0.42	0.224
13	Upright	Neutral	0.58	1.757
13	Upright	Neutral	0.75	2.549
13	Upright	Neutral	0.92	2.772
13	Upright	Neutral	1.08	2.772
13	Upright	Neutral	1.25	2.772
13	Inverted	Fearful	0.25	-0.416
13	Inverted	Fearful	0.42	0.727
13	Inverted	Fearful	0.58	2.326
13	Inverted	Fearful	0.75	2.549
13	Inverted	Fearful	0.92	2.549
13	Inverted	Fearful	1.08	2.549
13	Inverted	Fearful	1.25	2.772
13	Inverted	Neutral	0.25	0
13	Inverted	Neutral	0.42	0.822
13	Inverted	Neutral	0.58	2.549
13	Inverted	Neutral	0.75	2.549
13	Inverted	Neutral	0.92	2.772
13	Inverted	Neutral	1.08	2.326
13	Inverted	Neutral	1.25	2.772
14	Upright	Fearful	0.25	-0.179
14	Upright	Fearful	0.42	0.452
14	Upright	Fearful	0.58	0
14	Upright	Fearful	0.75	0.452
14	Upright	Fearful	0.92	1.639
14	Upright	Fearful	1.08	1.501
14	Upright	Fearful	1.25	1.758
14	Upright	Neutral	0.25	0.371
14	Upright	Neutral	0.42	0.272
14	Upright	Neutral	0.58	0.323
14	Upright	Neutral	0.75	0.566
14	Upright	Neutral	0.92	1.21
14	Upright	Neutral	1.08	1.639
14	Upright	Neutral	1.25	1.896
14	Inverted	Fearful	0.25	0.184
14	Inverted	Fearful	0.42	-0.09
14	Inverted	Fearful	0.58	0.089
14	Inverted	Fearful	0.75	1.19
14	Inverted	Fearful	0.92	1.19
14	Inverted	Fearful	1.08	1.072
14	Inverted	Fearful	1.25	1.534
14	Inverted	Neutral	0.25	-0.416
14	Inverted	Neutral	0.42	-0.093
14	Inverted	Neutral	0.58	-0.282
14	Inverted	Neutral	0.75	0.995
14	Inverted	Neutral	0.92	1.005
14	Inverted	Neutral	1.08	1.21
14	Inverted	Neutral	1.25	2.069
15	Upright	Fearful	0.25	-0.686
15	Upright	Fearful	0.42	0.257
15	Upright	Fearful	0.58	0.568
15	Upright	Fearful	0.75	0.429
15	Upright	Fearful	0.92	0.568
15	Upright	Fearful	1.08	0.535
15	Upright	Fearful	1.25	1.565
15	Upright	Neutral	0.25	-0.891
15	Upright	Neutral	0.42	0.311
15	Upright	Neutral	0.58	0.257
15	Upright	Neutral	0.75	0.256
15	Upright	Neutral	0.92	0.46
15	Upright	Neutral	1.08	1.252
15	Upright	Neutral	1.25	1.328
15	Inverted	Fearful	0.25	-0.568
15	Inverted	Fearful	0.42	0
15	Inverted	Fearful	0.58	-0.43
15	Inverted	Fearful	0.75	0.568
15	Inverted	Fearful	0.92	0.173
15	Inverted	Fearful	1.08	1.658
15	Inverted	Fearful	1.25	0.535
15	Inverted	Neutral	0.25	0
15	Inverted	Neutral	0.42	-0.173
15	Inverted	Neutral	0.58	0.429
15	Inverted	Neutral	0.75	0.118
15	Inverted	Neutral	0.92	0.653
15	Inverted	Neutral	1.08	0.46
15	Inverted	Neutral	1.25	1.342
16	Upright	Fearful	0.25	0
16	Upright	Fearful	0.42	0.224
16	Upright	Fearful	0.58	0.323
16	Upright	Fearful	0.75	0.371
16	Upright	Fearful	0.92	1.383
16	Upright	Fearful	1.08	2.326
16	Upright	Fearful	1.25	2.772
16	Upright	Neutral	0.25	-0.554
16	Upright	Neutral	0.42	0.323
16	Upright	Neutral	0.58	-0.371
16	Upright	Neutral	0.75	1.005
16	Upright	Neutral	0.92	1.658
16	Upright	Neutral	1.08	2.549
16	Upright	Neutral	1.25	2.549
16	Inverted	Fearful	0.25	-0.093
16	Inverted	Fearful	0.42	0.568
16	Inverted	Fearful	0.58	-0.106
16	Inverted	Fearful	0.75	0.644
16	Inverted	Fearful	0.92	1.812
16	Inverted	Fearful	1.08	2.772
16	Inverted	Fearful	1.25	2.549
16	Inverted	Neutral	0.25	-0.224
16	Inverted	Neutral	0.42	-0.257
16	Inverted	Neutral	0.58	0.138
16	Inverted	Neutral	0.75	0.634
16	Inverted	Neutral	0.92	1.104
16	Inverted	Neutral	1.08	2.326
16	Inverted	Neutral	1.25	2.772
17	Upright	Fearful	0.25	0.089
17	Upright	Fearful	0.42	0.46
17	Upright	Fearful	0.58	1.005
17	Upright	Fearful	0.75	1.639
17	Upright	Fearful	0.92	2.772
17	Upright	Fearful	1.08	2.326
17	Upright	Fearful	1.25	2.772
17	Upright	Neutral	0.25	0.361
17	Upright	Neutral	0.42	0.282
17	Upright	Neutral	0.58	1.277
17	Upright	Neutral	0.75	1.104
17	Upright	Neutral	0.92	2.119
17	Upright	Neutral	1.08	2.549
17	Upright	Neutral	1.25	2.772
17	Inverted	Fearful	0.25	-0.178
17	Inverted	Fearful	0.42	-0.089
17	Inverted	Fearful	0.58	0.749
17	Inverted	Fearful	0.75	1.758
17	Inverted	Fearful	0.92	2.292
17	Inverted	Fearful	1.08	2.292
17	Inverted	Fearful	1.25	2.772
17	Inverted	Neutral	0.25	0.093
17	Inverted	Neutral	0.42	0
17	Inverted	Neutral	0.58	0.388
17	Inverted	Neutral	0.75	2.069
17	Inverted	Neutral	0.92	2.069
17	Inverted	Neutral	1.08	2.549
17	Inverted	Neutral	1.25	2.772
18	Upright	Fearful	0.25	-0.098
18	Upright	Fearful	0.42	0
18	Upright	Fearful	0.58	0.272
18	Upright	Fearful	0.75	2.069
18	Upright	Fearful	0.92	1.501
18	Upright	Fearful	1.08	1.896
18	Upright	Fearful	1.25	2.292
18	Upright	Neutral	0.25	-0.204
18	Upright	Neutral	0.42	-0.098
18	Upright	Neutral	0.58	0.093
18	Upright	Neutral	0.75	0.822
18	Upright	Neutral	0.92	1.758
18	Upright	Neutral	1.08	1.812
18	Upright	Neutral	1.25	2.326
18	Inverted	Fearful	0.25	-0.224
18	Inverted	Fearful	0.42	-0.106
18	Inverted	Fearful	0.58	-0.282
18	Inverted	Fearful	0.75	0.848
18	Inverted	Fearful	0.92	1.639
18	Inverted	Fearful	1.08	2.069
18	Inverted	Fearful	1.25	2.069
18	Inverted	Neutral	0.25	0.09
18	Inverted	Neutral	0.42	0.138
18	Inverted	Neutral	0.58	0.733
18	Inverted	Neutral	0.75	0.178
18	Inverted	Neutral	0.92	1.104
18	Inverted	Neutral	1.08	1.501
18	Inverted	Neutral	1.25	2.069
19	Upright	Fearful	0.25	-0.093
19	Upright	Fearful	0.42	0.323
19	Upright	Fearful	0.58	0.644
19	Upright	Fearful	0.75	0.774
19	Upright	Fearful	0.92	1.896
19	Upright	Fearful	1.08	2.069
19	Upright	Fearful	1.25	2.549
19	Upright	Neutral	0.25	-0.46
19	Upright	Neutral	0.42	0.192
19	Upright	Neutral	0.58	0.644
19	Upright	Neutral	0.75	1.534
19	Upright	Neutral	0.92	1.277
19	Upright	Neutral	1.08	2.119
19	Upright	Neutral	1.25	2.326
19	Inverted	Fearful	0.25	0.192
19	Inverted	Fearful	0.42	0
19	Inverted	Fearful	0.58	0.55
19	Inverted	Fearful	0.75	1.085
19	Inverted	Fearful	0.92	1.639
19	Inverted	Fearful	1.08	2.549
19	Inverted	Fearful	1.25	2.292
19	Inverted	Neutral	0.25	0.323
19	Inverted	Neutral	0.42	0.452
19	Inverted	Neutral	0.58	0.179
19	Inverted	Neutral	0.75	1.277
19	Inverted	Neutral	0.92	1.639
19	Inverted	Neutral	1.08	1.896
19	Inverted	Neutral	1.25	2.292
20	Upright	Fearful	0.25	0
20	Upright	Fearful	0.42	0.733
20	Upright	Fearful	0.58	1.565
20	Upright	Fearful	0.75	2.326
20	Upright	Fearful	0.92	2.549
20	Upright	Fearful	1.08	2.772
20	Upright	Fearful	1.25	2.549
20	Upright	Neutral	0.25	0.204
20	Upright	Neutral	0.42	0.477
20	Upright	Neutral	0.58	1.383
20	Upright	Neutral	0.75	2.292
20	Upright	Neutral	0.92	2.772
20	Upright	Neutral	1.08	2.772
20	Upright	Neutral	1.25	2.772
20	Inverted	Fearful	0.25	0.106
20	Inverted	Fearful	0.42	0.298
20	Inverted	Fearful	0.58	1.383
20	Inverted	Fearful	0.75	2.292
20	Inverted	Fearful	0.92	2.549
20	Inverted	Fearful	1.08	2.772
20	Inverted	Fearful	1.25	2.772
20	Inverted	Neutral	0.25	0.792
20	Inverted	Neutral	0.42	0.634
20	Inverted	Neutral	0.58	1.534
20	Inverted	Neutral	0.75	1.896
20	Inverted	Neutral	0.92	2.549
20	Inverted	Neutral	1.08	2.772
20	Inverted	Neutral	1.25	2.772
21	Upright	Fearful	0.25	0
21	Upright	Fearful	0.42	0.09
21	Upright	Fearful	0.58	0.361
21	Upright	Fearful	0.75	1.005
21	Upright	Fearful	0.92	1.639
21	Upright	Fearful	1.08	2.549
21	Upright	Fearful	1.25	2.326
21	Upright	Neutral	0.25	-0.178
21	Upright	Neutral	0.42	0.09
21	Upright	Neutral	0.58	0.477
21	Upright	Neutral	0.75	1.328
21	Upright	Neutral	0.92	1.812
21	Upright	Neutral	1.08	1.812
21	Upright	Neutral	1.25	2.772
21	Inverted	Fearful	0.25	-0.566
21	Inverted	Fearful	0.42	0.358
21	Inverted	Fearful	0.58	0.179
21	Inverted	Fearful	0.75	0.868
21	Inverted	Fearful	0.92	1.501
21	Inverted	Fearful	1.08	1.981
21	Inverted	Fearful	1.25	2.549
21	Inverted	Neutral	0.25	-0.204
21	Inverted	Neutral	0.42	0.089
21	Inverted	Neutral	0.58	0.46
21	Inverted	Neutral	0.75	1.534
21	Inverted	Neutral	0.92	1.436
21	Inverted	Neutral	1.08	2.292
21	Inverted	Neutral	1.25	2.292
22	Upright	Fearful	0.25	-0.192
22	Upright	Fearful	0.42	0.098
22	Upright	Fearful	0.58	0.388
22	Upright	Fearful	0.75	0.995
22	Upright	Fearful	0.92	1.863
22	Upright	Fearful	1.08	2.292
22	Upright	Fearful	1.25	2.549
22	Upright	Neutral	0.25	0.093
22	Upright	Neutral	0.42	0.192
22	Upright	Neutral	0.58	0.774
22	Upright	Neutral	0.75	1.466
22	Upright	Neutral	0.92	2.069
22	Upright	Neutral	1.08	2.772
22	Upright	Neutral	1.25	2.292
22	Inverted	Fearful	0.25	-0.323
22	Inverted	Fearful	0.42	0.204
22	Inverted	Fearful	0.58	0.268
22	Inverted	Fearful	0.75	1.328
22	Inverted	Fearful	0.92	1.758
22	Inverted	Fearful	1.08	2.292
22	Inverted	Fearful	1.25	2.549
22	Inverted	Neutral	0.25	0.093
22	Inverted	Neutral	0.42	-0.644
22	Inverted	Neutral	0.58	0.822
22	Inverted	Neutral	0.75	1.179
22	Inverted	Neutral	0.92	1.501
22	Inverted	Neutral	1.08	2.119
22	Inverted	Neutral	1.25	2.772
23	Upright	Fearful	0.25	0
23	Upright	Fearful	0.42	-0.506
23	Upright	Fearful	0.58	0.358
23	Upright	Fearful	0.75	0.46
23	Upright	Fearful	0.92	0.966
23	Upright	Fearful	1.08	1.639
23	Upright	Fearful	1.25	1.896
23	Upright	Neutral	0.25	0.566
23	Upright	Neutral	0.42	0.224
23	Upright	Neutral	0.58	0.358
23	Upright	Neutral	0.75	0.371
23	Upright	Neutral	0.92	1.072
23	Upright	Neutral	1.08	1.758
23	Upright	Neutral	1.25	2.549
23	Inverted	Fearful	0.25	-0.282
23	Inverted	Fearful	0.42	-0.298
23	Inverted	Fearful	0.58	0.55
23	Inverted	Fearful	0.75	0.995
23	Inverted	Fearful	0.92	0.912
23	Inverted	Fearful	1.08	1.758
23	Inverted	Fearful	1.25	2.069
23	Inverted	Neutral	0.25	-0.089
23	Inverted	Neutral	0.42	0.224
23	Inverted	Neutral	0.58	0.093
23	Inverted	Neutral	0.75	0.358
23	Inverted	Neutral	0.92	1.328
23	Inverted	Neutral	1.08	1.639
23	Inverted	Neutral	1.25	2.326
24	Upright	Fearful	0.25	-0.192
24	Upright	Fearful	0.42	0.09
24	Upright	Fearful	0.58	0.774
24	Upright	Fearful	0.75	0.656
24	Upright	Fearful	0.92	0.954
24	Upright	Fearful	1.08	1.21
24	Upright	Fearful	1.25	1.501
24	Upright	Neutral	0.25	-0.46
24	Upright	Neutral	0.42	0.192
24	Upright	Neutral	0.58	0.09
24	Upright	Neutral	0.75	0.848
24	Upright	Neutral	0.92	0.868
24	Upright	Neutral	1.08	1.981
24	Upright	Neutral	1.25	2.326
24	Inverted	Fearful	0.25	0.204
24	Inverted	Fearful	0.42	0.272
24	Inverted	Fearful	0.58	-0.268
24	Inverted	Fearful	0.75	0.506
24	Inverted	Fearful	0.92	0.545
24	Inverted	Fearful	1.08	1.64
24	Inverted	Fearful	1.25	1.21
24	Inverted	Neutral	0.25	0
24	Inverted	Neutral	0.42	-0.184
24	Inverted	Neutral	0.58	1.072
24	Inverted	Neutral	0.75	1.104
24	Inverted	Neutral	0.92	1.383
24	Inverted	Neutral	1.08	1.896
24	Inverted	Neutral	1.25	1.658
25	Upright	Fearful	0.25	-0.268
25	Upright	Fearful	0.42	0.272
25	Upright	Fearful	0.58	0.848
25	Upright	Fearful	0.75	2.119
25	Upright	Fearful	0.92	2.772
25	Upright	Fearful	1.08	2.119
25	Upright	Fearful	1.25	2.772
25	Upright	Neutral	0.25	-0.268
25	Upright	Neutral	0.42	0.477
25	Upright	Neutral	0.58	0.55
25	Upright	Neutral	0.75	1.328
25	Upright	Neutral	0.92	2.772
25	Upright	Neutral	1.08	2.772
25	Upright	Neutral	1.25	2.772
25	Inverted	Fearful	0.25	0.545
25	Inverted	Fearful	0.42	0.452
25	Inverted	Fearful	0.58	0.848
25	Inverted	Fearful	0.75	1.19
25	Inverted	Fearful	0.92	2.772
25	Inverted	Fearful	1.08	2.326
25	Inverted	Fearful	1.25	2.549
25	Inverted	Neutral	0.25	-0.749
25	Inverted	Neutral	0.42	0.093
25	Inverted	Neutral	0.58	0.749
25	Inverted	Neutral	0.75	1.758
25	Inverted	Neutral	0.92	2.549
25	Inverted	Neutral	1.08	2.772
25	Inverted	Neutral	1.25	2.772
26	Upright	Fearful	0.25	0.272
26	Upright	Fearful	0.42	0.452
26	Upright	Fearful	0.58	0.361
26	Upright	Fearful	0.75	1.19
26	Upright	Fearful	0.92	1.896
26	Upright	Fearful	1.08	2.549
26	Upright	Fearful	1.25	2.549
26	Upright	Neutral	0.25	0.452
26	Upright	Neutral	0.42	0
26	Upright	Neutral	0.58	0.282
26	Upright	Neutral	0.75	1.21
26	Upright	Neutral	0.92	1.896
26	Upright	Neutral	1.08	2.549
26	Upright	Neutral	1.25	2.549
26	Inverted	Fearful	0.25	0.098
26	Inverted	Fearful	0.42	-0.093
26	Inverted	Fearful	0.58	0.178
26	Inverted	Fearful	0.75	0.452
26	Inverted	Fearful	0.92	1.501
26	Inverted	Fearful	1.08	2.292
26	Inverted	Fearful	1.25	2.549
26	Inverted	Neutral	0.25	-0.093
26	Inverted	Neutral	0.42	0.178
26	Inverted	Neutral	0.58	0.089
26	Inverted	Neutral	0.75	0.848
26	Inverted	Neutral	0.92	1.639
26	Inverted	Neutral	1.08	2.772
26	Inverted	Neutral	1.25	2.292
27	Upright	Fearful	0.25	-0.416
27	Upright	Fearful	0.42	-0.792
27	Upright	Fearful	0.58	-0.256
27	Upright	Fearful	0.75	1.758
27	Upright	Fearful	0.92	1.64
27	Upright	Fearful	1.08	2.549
27	Upright	Fearful	1.25	2.549
27	Upright	Neutral	0.25	0
27	Upright	Neutral	0.42	0.138
27	Upright	Neutral	0.58	0
27	Upright	Neutral	0.75	1.386
27	Upright	Neutral	0.92	2.292
27	Upright	Neutral	1.08	1.758
27	Upright	Neutral	1.25	2.119
27	Inverted	Fearful	0.25	-0.311
27	Inverted	Fearful	0.42	0.535
27	Inverted	Fearful	0.58	0.106
27	Inverted	Fearful	0.75	1.501
27	Inverted	Fearful	0.92	1.277
27	Inverted	Fearful	1.08	1.981
27	Inverted	Fearful	1.25	2.326
27	Inverted	Neutral	0.25	0.173
27	Inverted	Neutral	0.42	-0.568
27	Inverted	Neutral	0.58	0
27	Inverted	Neutral	0.75	1.005
27	Inverted	Neutral	0.92	1.639
27	Inverted	Neutral	1.08	2.069
27	Inverted	Neutral	1.25	2.292
28	Upright	Fearful	0.25	-0.106
28	Upright	Fearful	0.42	0.416
28	Upright	Fearful	0.58	0.774
28	Upright	Fearful	0.75	1.501
28	Upright	Fearful	0.92	2.549
28	Upright	Fearful	1.08	2.772
28	Upright	Fearful	1.25	2.292
28	Upright	Neutral	0.25	0.362
28	Upright	Neutral	0.42	0
28	Upright	Neutral	0.58	1.277
28	Upright	Neutral	0.75	0.966
28	Upright	Neutral	0.92	1.896
28	Upright	Neutral	1.08	2.326
28	Upright	Neutral	1.25	2.549
28	Inverted	Fearful	0.25	0.093
28	Inverted	Fearful	0.42	0.656
28	Inverted	Fearful	0.58	0.733
28	Inverted	Fearful	0.75	1.19
28	Inverted	Fearful	0.92	1.896
28	Inverted	Fearful	1.08	2.549
28	Inverted	Fearful	1.25	2.549
28	Inverted	Neutral	0.25	0.282
28	Inverted	Neutral	0.42	0.093
28	Inverted	Neutral	0.58	1.386
28	Inverted	Neutral	0.75	1.501
28	Inverted	Neutral	0.92	2.069
28	Inverted	Neutral	1.08	2.772
28	Inverted	Neutral	1.25	2.772
29	Upright	Fearful	0.25	0.098
29	Upright	Fearful	0.42	-0.098
29	Upright	Fearful	0.58	0.298
29	Upright	Fearful	0.75	0.733
29	Upright	Fearful	0.92	2.069
29	Upright	Fearful	1.08	2.549
29	Upright	Fearful	1.25	2.549
29	Upright	Neutral	0.25	0.323
29	Upright	Neutral	0.42	0.093
29	Upright	Neutral	0.58	0.192
29	Upright	Neutral	0.75	1.328
29	Upright	Neutral	0.92	2.326
29	Upright	Neutral	1.08	2.292
29	Upright	Neutral	1.25	2.549
29	Inverted	Fearful	0.25	-0.093
29	Inverted	Fearful	0.42	0.204
29	Inverted	Fearful	0.58	0.554
29	Inverted	Fearful	0.75	1.163
29	Inverted	Fearful	0.92	1.896
29	Inverted	Fearful	1.08	1.896
29	Inverted	Fearful	1.25	2.549
29	Inverted	Neutral	0.25	-0.323
29	Inverted	Neutral	0.42	0.118
29	Inverted	Neutral	0.58	0.817
29	Inverted	Neutral	0.75	1.639
29	Inverted	Neutral	0.92	2.069
29	Inverted	Neutral	1.08	1.896
29	Inverted	Neutral	1.25	2.772
30	Upright	Fearful	0.25	0.643
30	Upright	Fearful	0.42	0.55
30	Upright	Fearful	0.58	0.282
30	Upright	Fearful	0.75	1.501
30	Upright	Fearful	0.92	1.277
30	Upright	Fearful	1.08	1.179
30	Upright	Fearful	1.25	1.466
30	Upright	Neutral	0.25	0.282
30	Upright	Neutral	0.42	0.684
30	Upright	Neutral	0.58	0.361
30	Upright	Neutral	0.75	0.656
30	Upright	Neutral	0.92	0.55
30	Upright	Neutral	1.08	1.758
30	Upright	Neutral	1.25	1.21
30	Inverted	Fearful	0.25	0.089
30	Inverted	Fearful	0.42	-0.566
30	Inverted	Fearful	0.58	0.452
30	Inverted	Fearful	0.75	0.733
30	Inverted	Fearful	0.92	1.005
30	Inverted	Fearful	1.08	1.277
30	Inverted	Fearful	1.25	1.658
30	Inverted	Neutral	0.25	-0.192
30	Inverted	Neutral	0.42	0
30	Inverted	Neutral	0.58	0.224
30	Inverted	Neutral	0.75	1.085
30	Inverted	Neutral	0.92	1.072
30	Inverted	Neutral	1.08	1.436
30	Inverted	Neutral	1.25	0.822
31	Upright	Fearful	0.25	0
31	Upright	Fearful	0.42	-0.43
31	Upright	Fearful	0.58	0.906
31	Upright	Fearful	0.75	1.565
31	Upright	Fearful	0.92	1.534
31	Upright	Fearful	1.08	1.757
31	Upright	Fearful	1.25	2.549
31	Upright	Neutral	0.25	0
31	Upright	Neutral	0.42	-0.257
31	Upright	Neutral	0.58	0.429
31	Upright	Neutral	0.75	1.64
31	Upright	Neutral	0.92	2.292
31	Upright	Neutral	1.08	2.119
31	Upright	Neutral	1.25	2.292
31	Inverted	Fearful	0.25	-0.223
31	Inverted	Fearful	0.42	0.48
31	Inverted	Fearful	0.58	1.297
31	Inverted	Fearful	0.75	1.757
31	Inverted	Fearful	0.92	1.981
31	Inverted	Fearful	1.08	2.069
31	Inverted	Fearful	1.25	2.292
31	Inverted	Neutral	0.25	0
31	Inverted	Neutral	0.42	0.173
31	Inverted	Neutral	0.58	1.297
31	Inverted	Neutral	0.75	1.658
31	Inverted	Neutral	0.92	1.104
31	Inverted	Neutral	1.08	2.069
31	Inverted	Neutral	1.25	2.549
32	Upright	Fearful	0.25	-0.098
32	Upright	Fearful	0.42	0.298
32	Upright	Fearful	0.58	0.358
32	Upright	Fearful	0.75	1.501
32	Upright	Fearful	0.92	2.292
32	Upright	Fearful	1.08	2.772
32	Upright	Fearful	1.25	2.772
32	Upright	Neutral	0.25	0.178
32	Upright	Neutral	0.42	0.179
32	Upright	Neutral	0.58	0.749
32	Upright	Neutral	0.75	1.072
32	Upright	Neutral	0.92	2.292
32	Upright	Neutral	1.08	2.549
32	Upright	Neutral	1.25	2.772
32	Inverted	Fearful	0.25	0.268
32	Inverted	Fearful	0.42	0.643
32	Inverted	Fearful	0.58	1.21
32	Inverted	Fearful	0.75	1.534
32	Inverted	Fearful	0.92	1.981
32	Inverted	Fearful	1.08	2.772
32	Inverted	Fearful	1.25	2.772
32	Inverted	Neutral	0.25	-0.184
32	Inverted	Neutral	0.42	-0.09
32	Inverted	Neutral	0.58	1.104
32	Inverted	Neutral	0.75	1.812
32	Inverted	Neutral	0.92	2.069
32	Inverted	Neutral	1.08	2.772
32	Inverted	Neutral	1.25	2.772

## Sheet: Fig. 2B
Participant	Orientation	Exposure	identification_d
1	Upright	0.25	0
1	Upright	0.42	0
1	Upright	0.58	0
1	Upright	0.75	0
1	Upright	0.92	0.199
1	Upright	1.08	0.368
1	Upright	1.25	0.199
1	Inverted	0.25	0
1	Inverted	0.42	-0.199
1	Inverted	0.58	0
1	Inverted	0.75	-0.199
1	Inverted	0.92	0.199
1	Inverted	1.08	0
1	Inverted	1.25	0
2	Upright	0.25	0
2	Upright	0.42	-0.145
2	Upright	0.58	0
2	Upright	0.75	0.372
2	Upright	0.92	-0.429
2	Upright	1.08	-0.081
2	Upright	1.25	0
2	Inverted	0.25	0.567
2	Inverted	0.42	-0.422
2	Inverted	0.58	-0.48
2	Inverted	0.75	-0.072
2	Inverted	0.92	0.173
2	Inverted	1.08	0.153
2	Inverted	1.25	0.093
3	Upright	0.25	-0.093
3	Upright	0.42	-0.223
3	Upright	0.58	-0.135
3	Upright	0.75	-0.415
3	Upright	0.92	0.192
3	Upright	1.08	0.057
3	Upright	1.25	-0.274
3	Inverted	0.25	0
3	Inverted	0.42	-0.052
3	Inverted	0.58	-0.089
3	Inverted	0.75	-0.15
3	Inverted	0.92	-0.046
3	Inverted	1.08	-0.213
3	Inverted	1.25	-0.274
4	Upright	0.25	-0.43
4	Upright	0.42	-0.172
4	Upright	0.58	0
4	Upright	0.75	-0.484
4	Upright	0.92	-0.429
4	Upright	1.08	-0.054
4	Upright	1.25	0.066
4	Inverted	0.25	-0.218
4	Inverted	0.42	-0.311
4	Inverted	0.58	0.057
4	Inverted	0.75	-0.184
4	Inverted	0.92	-0.111
4	Inverted	1.08	0.388
4	Inverted	1.25	0.274
5	Upright	0.25	0.298
5	Upright	0.42	0
5	Upright	0.58	0.362
5	Upright	0.75	0.204
5	Upright	0.92	0.081
5	Upright	1.08	0.093
5	Upright	1.25	0
5	Inverted	0.25	0.111
5	Inverted	0.42	0
5	Inverted	0.58	0.057
5	Inverted	0.75	-0.072
5	Inverted	0.92	-0.199
5	Inverted	1.08	-0.153
5	Inverted	1.25	-0.093
6	Upright	0.25	0
6	Upright	0.42	0.279
6	Upright	0.58	-0.061
6	Upright	0.75	-0.272
6	Upright	0.92	-0.415
6	Upright	1.08	0
6	Upright	1.25	0.178
6	Inverted	0.25	-0.172
6	Inverted	0.42	0.541
6	Inverted	0.58	-0.15
6	Inverted	0.75	-0.184
6	Inverted	0.92	-0.05
6	Inverted	1.08	0.093
6	Inverted	1.25	-0.371
7	Upright	0.25	0.187
7	Upright	0.42	-0.184
7	Upright	0.58	0.044
7	Upright	0.75	-0.134
7	Upright	0.92	-0.044
7	Upright	1.08	0.142
7	Upright	1.25	0.225
7	Inverted	0.25	-0.089
7	Inverted	0.42	0.223
7	Inverted	0.58	-0.321
7	Inverted	0.75	0.106
7	Inverted	0.92	-0.09
7	Inverted	1.08	0.133
7	Inverted	1.25	0
8	Upright	0.25	-0.092
8	Upright	0.42	0.237
8	Upright	0.58	0.145
8	Upright	0.75	0.355
8	Upright	0.92	0.245
8	Upright	1.08	0.423
8	Upright	1.25	-0.066
8	Inverted	0.25	0.142
8	Inverted	0.42	-0.044
8	Inverted	0.58	-0.054
8	Inverted	0.75	0.238
8	Inverted	0.92	-0.311
8	Inverted	1.08	-0.48
8	Inverted	1.25	-0.412
9	Upright	0.25	0.044
9	Upright	0.42	-0.046
9	Upright	0.58	0
9	Upright	0.75	0.178
9	Upright	0.92	0.089
9	Upright	1.08	0.133
9	Upright	1.25	0.09
9	Inverted	0.25	0.133
9	Inverted	0.42	0.277
9	Inverted	0.58	0.044
9	Inverted	0.75	0.134
9	Inverted	0.92	-0.093
9	Inverted	1.08	-0.089
9	Inverted	1.25	0.136
10	Upright	0.25	-0.323
10	Upright	0.42	0.134
10	Upright	0.58	-0.197
10	Upright	0.75	-0.046
10	Upright	0.92	0.135
10	Upright	1.08	0.093
10	Upright	1.25	0.406
10	Inverted	0.25	0.4
10	Inverted	0.42	-0.111
10	Inverted	0.58	0
10	Inverted	0.75	0.089
10	Inverted	0.92	0.317
10	Inverted	1.08	0.223
10	Inverted	1.25	-0.223
11	Upright	0.25	-0.368
11	Upright	0.42	0.112
11	Upright	0.58	0.066
11	Upright	0.75	-0.052
11	Upright	0.92	0
11	Upright	1.08	0.178
11	Upright	1.25	0.371
11	Inverted	0.25	-0.223
11	Inverted	0.42	0.422
11	Inverted	0.58	0.35
11	Inverted	0.75	0.372
11	Inverted	0.92	-0.224
11	Inverted	1.08	-0.282
11	Inverted	1.25	-0.046
12	Upright	0.25	0
12	Upright	0.42	0
12	Upright	0.58	0.145
12	Upright	0.75	0
12	Upright	0.92	0
12	Upright	1.08	-0.145
12	Upright	1.25	-0.35
12	Inverted	0.25	0.112
12	Inverted	0.42	-0.145
12	Inverted	0.58	0.368
12	Inverted	0.75	-0.223
12	Inverted	0.92	0.502
12	Inverted	1.08	0
12	Inverted	1.25	0
13	Upright	0.25	0
13	Upright	0.42	0.29
13	Upright	0.58	-0.204
13	Upright	0.75	0
13	Upright	0.92	-0.145
13	Upright	1.08	-0.512
13	Upright	1.25	-0.362
13	Inverted	0.25	0.05
13	Inverted	0.42	0.311
13	Inverted	0.58	-0.145
13	Inverted	0.75	-0.066
13	Inverted	0.92	-0.314
13	Inverted	1.08	-0.232
13	Inverted	1.25	0
14	Upright	0.25	0.238
14	Upright	0.42	0.102
14	Upright	0.58	0.054
14	Upright	0.75	-0.244
14	Upright	0.92	-0.096
14	Upright	1.08	0.192
14	Upright	1.25	-0.052
14	Inverted	0.25	0.05
14	Inverted	0.42	0.102
14	Inverted	0.58	0.047
14	Inverted	0.75	-0.326
14	Inverted	0.92	-0.093
14	Inverted	1.08	0.365
14	Inverted	1.25	-0.181
15	Upright	0.25	-0.423
15	Upright	0.42	0.145
15	Upright	0.58	-0.081
15	Upright	0.75	-0.572
15	Upright	0.92	-0.245
15	Upright	1.08	0
15	Upright	1.25	-0.184
15	Inverted	0.25	-0.145
15	Inverted	0.42	0.35
15	Inverted	0.58	-0.145
15	Inverted	0.75	-0.093
15	Inverted	0.92	0.066
15	Inverted	1.08	-0.285
15	Inverted	1.25	0.173
16	Upright	0.25	0
16	Upright	0.42	-0.223
16	Upright	0.58	0.187
16	Upright	0.75	0.044
16	Upright	0.92	0
16	Upright	1.08	0
16	Upright	1.25	0
16	Inverted	0.25	0.09
16	Inverted	0.42	-0.135
16	Inverted	0.58	0.326
16	Inverted	0.75	0.134
16	Inverted	0.92	0.089
16	Inverted	1.08	0.045
16	Inverted	1.25	0
17	Upright	0.25	-0.257
17	Upright	0.42	0
17	Upright	0.58	-0.093
17	Upright	0.75	0
17	Upright	0.92	-0.274
17	Upright	1.08	0.436
17	Upright	1.25	-0.057
17	Inverted	0.25	0.311
17	Inverted	0.42	-0.138
17	Inverted	0.58	0.423
17	Inverted	0.75	-0.127
17	Inverted	0.92	0.388
17	Inverted	1.08	0.256
17	Inverted	1.25	0.142
18	Upright	0.25	0.223
18	Upright	0.42	0
18	Upright	0.58	0.445
18	Upright	0.75	0.089
18	Upright	0.92	0.102
18	Upright	1.08	-0.093
18	Upright	1.25	0
18	Inverted	0.25	0.225
18	Inverted	0.42	0.052
18	Inverted	0.58	0.134
18	Inverted	0.75	-0.272
18	Inverted	0.92	-0.274
18	Inverted	1.08	-0.391
18	Inverted	1.25	0.199
19	Upright	0.25	-0.197
19	Upright	0.42	0.134
19	Upright	0.58	-0.047
19	Upright	0.75	0.228
19	Upright	0.92	-0.551
19	Upright	1.08	0.05
19	Upright	1.25	-0.052
19	Inverted	0.25	-0.089
19	Inverted	0.42	-0.232
19	Inverted	0.58	0.136
19	Inverted	0.75	-0.623
19	Inverted	0.92	0.09
19	Inverted	1.08	0
19	Inverted	1.25	0.334
20	Upright	0.25	0
20	Upright	0.42	-0.199
20	Upright	0.58	0
20	Upright	0.75	0
20	Upright	0.92	0
20	Upright	1.08	0
20	Upright	1.25	0
20	Inverted	0.25	0
20	Inverted	0.42	0
20	Inverted	0.58	-0.199
20	Inverted	0.75	0
20	Inverted	0.92	0
20	Inverted	1.08	0
20	Inverted	1.25	0
21	Upright	0.25	0.244
21	Upright	0.42	0.045
21	Upright	0.58	-0.321
21	Upright	0.75	0.092
21	Upright	0.92	-0.15
21	Upright	1.08	0.054
21	Upright	1.25	-0.232
21	Inverted	0.25	-0.272
21	Inverted	0.42	0.089
21	Inverted	0.58	0.359
21	Inverted	0.75	0.045
21	Inverted	0.92	0.252
21	Inverted	1.08	-0.102
21	Inverted	1.25	0
22	Upright	0.25	0.096
22	Upright	0.42	0.047
22	Upright	0.58	-0.093
22	Upright	0.75	0.046
22	Upright	0.92	0.267
22	Upright	1.08	-0.047
22	Upright	1.25	0
22	Inverted	0.25	0.178
22	Inverted	0.42	0.135
22	Inverted	0.58	0.089
22	Inverted	0.75	0.133
22	Inverted	0.92	0.223
22	Inverted	1.08	0.326
22	Inverted	1.25	0.225
23	Upright	0.25	-0.541
23	Upright	0.42	-0.43
23	Upright	0.58	-0.285
23	Upright	0.75	-0.081
23	Upright	0.92	-0.072
23	Upright	1.08	-0.245
23	Upright	1.25	0
23	Inverted	0.25	0.99
23	Inverted	0.42	0.145
23	Inverted	0.58	0
23	Inverted	0.75	0.173
23	Inverted	0.92	0.204
23	Inverted	1.08	0.568
23	Inverted	1.25	0.257
24	Upright	0.25	-0.15
24	Upright	0.42	-0.156
24	Upright	0.58	0.05
24	Upright	0.75	-0.343
24	Upright	0.92	0.066
24	Upright	1.08	-0.111
24	Upright	1.25	0
24	Inverted	0.25	0.192
24	Inverted	0.42	0.145
24	Inverted	0.58	-0.106
24	Inverted	0.75	0.106
24	Inverted	0.92	-0.102
24	Inverted	1.08	-0.066
24	Inverted	1.25	0
25	Upright	0.25	0
25	Upright	0.42	0
25	Upright	0.58	0
25	Upright	0.75	0
25	Upright	0.92	-0.422
25	Upright	1.08	0
25	Upright	1.25	0
25	Inverted	0.25	0
25	Inverted	0.42	0.199
25	Inverted	0.58	0.199
25	Inverted	0.75	0
25	Inverted	0.92	-0.422
25	Inverted	1.08	0
25	Inverted	1.25	0
26	Upright	0.25	-0.244
26	Upright	0.42	-0.204
26	Upright	0.58	0.139
26	Upright	0.75	0.089
26	Upright	0.92	-0.135
26	Upright	1.08	-0.089
26	Upright	1.25	0.092
26	Inverted	0.25	-0.572
26	Inverted	0.42	-0.118
26	Inverted	0.58	0.244
26	Inverted	0.75	0.142
26	Inverted	0.92	-0.089
26	Inverted	1.08	0
26	Inverted	1.25	0.452
27	Upright	0.25	-0.223
27	Upright	0.42	0.093
27	Upright	0.58	0.257
27	Upright	0.75	0
27	Upright	0.92	-0.223
27	Upright	1.08	0.368
27	Upright	1.25	0
27	Inverted	0.25	0.173
27	Inverted	0.42	-0.093
27	Inverted	0.58	-0.48
27	Inverted	0.75	0
27	Inverted	0.92	0.223
27	Inverted	1.08	-0.223
27	Inverted	1.25	0
28	Upright	0.25	-0.133
28	Upright	0.42	0.09
28	Upright	0.58	0
28	Upright	0.75	0.192
28	Upright	0.92	-0.046
28	Upright	1.08	0.224
28	Upright	1.25	-0.061
28	Inverted	0.25	-0.228
28	Inverted	0.42	0.244
28	Inverted	0.58	0.228
28	Inverted	0.75	0.057
28	Inverted	0.92	-0.508
28	Inverted	1.08	0.106
28	Inverted	1.25	-0.153
29	Upright	0.25	-0.045
29	Upright	0.42	0.045
29	Upright	0.58	0.045
29	Upright	0.75	0.41
29	Upright	0.92	-0.277
29	Upright	1.08	-0.089
29	Upright	1.25	0
29	Inverted	0.25	0
29	Inverted	0.42	-0.134
29	Inverted	0.58	0.089
29	Inverted	0.75	0.09
29	Inverted	0.92	-0.371
29	Inverted	1.08	-0.092
29	Inverted	1.25	0.145
30	Upright	0.25	-0.127
30	Upright	0.42	-0.184
30	Upright	0.58	-0.256
30	Upright	0.75	-0.054
30	Upright	0.92	0.054
30	Upright	1.08	-0.199
30	Upright	1.25	0
30	Inverted	0.25	-0.106
30	Inverted	0.42	-0.054
30	Inverted	0.58	-0.323
30	Inverted	0.75	0.391
30	Inverted	0.92	-0.05
30	Inverted	1.08	-0.057
30	Inverted	1.25	0.057
31	Upright	0.25	-0.204
31	Upright	0.42	-0.357
31	Upright	0.58	0.27
31	Upright	0.75	-0.282
31	Upright	0.92	-0.057
31	Upright	1.08	0.156
31	Upright	1.25	0
31	Inverted	0.25	-0.686
31	Inverted	0.42	-0.493
31	Inverted	0.58	-0.139
31	Inverted	0.75	-0.046
31	Inverted	0.92	-0.37
31	Inverted	1.08	0
31	Inverted	1.25	-0.163
32	Upright	0.25	0.484
32	Upright	0.42	-0.145
32	Upright	0.58	-0.145
32	Upright	0.75	-0.679
32	Upright	0.92	-0.223
32	Upright	1.08	-0.368
32	Upright	1.25	-0.368
32	Inverted	0.25	-0.368
32	Inverted	0.42	0
32	Inverted	0.58	-0.368
32	Inverted	0.75	0.422
32	Inverted	0.92	-0.145
32	Inverted	1.08	0
32	Inverted	1.25	0.199

## Sheet: Fig. 2C
Participant	Orientation	Expression	Exposure	location_d
1	Upright	Fearful	0.8	1.277
1	Upright	Fearful	1.7	2.069
1	Upright	Fearful	2.6	2.069
1	Upright	Fearful	3.5	2.069
1	Upright	Fearful	4.4	2.326
1	Upright	Fearful	5.3	2.326
1	Upright	Fearful	6.2	2.326
1	Upright	Neutral	0.8	1.277
1	Upright	Neutral	1.7	2.069
1	Upright	Neutral	2.6	2.069
1	Upright	Neutral	3.5	2.069
1	Upright	Neutral	4.4	2.326
1	Upright	Neutral	5.3	2.326
1	Upright	Neutral	6.2	2.326
1	Inverted	Fearful	0.8	0.727
1	Inverted	Fearful	1.7	2.326
1	Inverted	Fearful	2.6	2.069
1	Inverted	Fearful	3.5	2.069
1	Inverted	Fearful	4.4	2.326
1	Inverted	Fearful	5.3	2.326
1	Inverted	Fearful	6.2	2.326
1	Inverted	Neutral	0.8	-0.224
1	Inverted	Neutral	1.7	2.069
1	Inverted	Neutral	2.6	2.326
1	Inverted	Neutral	3.5	2.326
1	Inverted	Neutral	4.4	2.326
1	Inverted	Neutral	5.3	2.069
1	Inverted	Neutral	6.2	2.326
2	Upright	Fearful	0.8	1.342
2	Upright	Fearful	1.7	2.069
2	Upright	Fearful	2.6	2.069
2	Upright	Fearful	3.5	2.326
2	Upright	Fearful	4.4	2.069
2	Upright	Fearful	5.3	2.326
2	Upright	Fearful	6.2	2.069
2	Upright	Neutral	0.8	0.966
2	Upright	Neutral	1.7	2.069
2	Upright	Neutral	2.6	2.326
2	Upright	Neutral	3.5	2.326
2	Upright	Neutral	4.4	2.326
2	Upright	Neutral	5.3	2.069
2	Upright	Neutral	6.2	2.326
2	Inverted	Fearful	0.8	0.727
2	Inverted	Fearful	1.7	1.812
2	Inverted	Fearful	2.6	2.326
2	Inverted	Fearful	3.5	2.326
2	Inverted	Fearful	4.4	2.326
2	Inverted	Fearful	5.3	2.069
2	Inverted	Fearful	6.2	1.812
2	Inverted	Neutral	0.8	2.069
2	Inverted	Neutral	1.7	2.326
2	Inverted	Neutral	2.6	1.758
2	Inverted	Neutral	3.5	2.326
2	Inverted	Neutral	4.4	2.326
2	Inverted	Neutral	5.3	2.326
2	Inverted	Neutral	6.2	2.069
3	Upright	Fearful	0.8	1.501
3	Upright	Fearful	1.7	2.326
3	Upright	Fearful	2.6	2.326
3	Upright	Fearful	3.5	2.326
3	Upright	Fearful	4.4	2.326
3	Upright	Fearful	5.3	2.326
3	Upright	Fearful	6.2	2.069
3	Upright	Neutral	0.8	1.501
3	Upright	Neutral	1.7	2.069
3	Upright	Neutral	2.6	2.326
3	Upright	Neutral	3.5	2.326
3	Upright	Neutral	4.4	2.326
3	Upright	Neutral	5.3	2.069
3	Upright	Neutral	6.2	2.326
3	Inverted	Fearful	0.8	1.501
3	Inverted	Fearful	1.7	1.534
3	Inverted	Fearful	2.6	2.326
3	Inverted	Fearful	3.5	2.069
3	Inverted	Fearful	4.4	2.326
3	Inverted	Fearful	5.3	2.326
3	Inverted	Fearful	6.2	2.326
3	Inverted	Neutral	0.8	2.326
3	Inverted	Neutral	1.7	2.326
3	Inverted	Neutral	2.6	2.069
3	Inverted	Neutral	3.5	2.326
3	Inverted	Neutral	4.4	2.326
3	Inverted	Neutral	5.3	2.326
3	Inverted	Neutral	6.2	2.326
4	Upright	Fearful	0.8	0.595
4	Upright	Fearful	1.7	1.758
4	Upright	Fearful	2.6	2.069
4	Upright	Fearful	3.5	2.326
4	Upright	Fearful	4.4	2.326
4	Upright	Fearful	5.3	2.326
4	Upright	Fearful	6.2	2.326
4	Upright	Neutral	0.8	1.163
4	Upright	Neutral	1.7	2.326
4	Upright	Neutral	2.6	2.326
4	Upright	Neutral	3.5	2.326
4	Upright	Neutral	4.4	2.326
4	Upright	Neutral	5.3	2.326
4	Upright	Neutral	6.2	2.326
4	Inverted	Fearful	0.8	0.792
4	Inverted	Fearful	1.7	2.326
4	Inverted	Fearful	2.6	2.069
4	Inverted	Fearful	3.5	2.326
4	Inverted	Fearful	4.4	2.069
4	Inverted	Fearful	5.3	2.326
4	Inverted	Fearful	6.2	2.326
4	Inverted	Neutral	0.8	0.595
4	Inverted	Neutral	1.7	2.326
4	Inverted	Neutral	2.6	2.326
4	Inverted	Neutral	3.5	2.326
4	Inverted	Neutral	4.4	2.326
4	Inverted	Neutral	5.3	2.326
4	Inverted	Neutral	6.2	2.326
5	Upright	Fearful	0.8	0
5	Upright	Fearful	1.7	2.069
5	Upright	Fearful	2.6	2.069
5	Upright	Fearful	3.5	1.758
5	Upright	Fearful	4.4	2.326
5	Upright	Fearful	5.3	2.326
5	Upright	Fearful	6.2	2.326
5	Upright	Neutral	0.8	0.311
5	Upright	Neutral	1.7	2.326
5	Upright	Neutral	2.6	2.326
5	Upright	Neutral	3.5	2.326
5	Upright	Neutral	4.4	2.069
5	Upright	Neutral	5.3	2.326
5	Upright	Neutral	6.2	2.069
5	Inverted	Fearful	0.8	0.311
5	Inverted	Fearful	1.7	2.069
5	Inverted	Fearful	2.6	2.326
5	Inverted	Fearful	3.5	2.069
5	Inverted	Fearful	4.4	2.326
5	Inverted	Fearful	5.3	2.069
5	Inverted	Fearful	6.2	2.069
5	Inverted	Neutral	0.8	0.727
5	Inverted	Neutral	1.7	2.069
5	Inverted	Neutral	2.6	2.069
5	Inverted	Neutral	3.5	2.326
5	Inverted	Neutral	4.4	2.326
5	Inverted	Neutral	5.3	2.069
5	Inverted	Neutral	6.2	2.069
6	Upright	Fearful	0.8	-0.148
6	Upright	Fearful	1.7	1.692
6	Upright	Fearful	2.6	2.199
6	Upright	Fearful	3.5	1.591
6	Upright	Fearful	4.4	2.138
6	Upright	Fearful	5.3	1.991
6	Upright	Fearful	6.2	2.359
6	Upright	Neutral	0.8	0
6	Upright	Neutral	1.7	2.351
6	Upright	Neutral	2.6	2.391
6	Upright	Neutral	3.5	1.899
6	Upright	Neutral	4.4	2.326
6	Upright	Neutral	5.3	2.141
6	Upright	Neutral	6.2	2.248
6	Inverted	Fearful	0.8	1.211
6	Inverted	Fearful	1.7	2.28
6	Inverted	Fearful	2.6	2.064
6	Inverted	Fearful	3.5	2.157
6	Inverted	Fearful	4.4	2.29
6	Inverted	Fearful	5.3	2.199
6	Inverted	Fearful	6.2	2.326
6	Inverted	Neutral	0.8	0
6	Inverted	Neutral	1.7	2.322
6	Inverted	Neutral	2.6	2.033
6	Inverted	Neutral	3.5	2.359
6	Inverted	Neutral	4.4	2.414
6	Inverted	Neutral	5.3	2.438
6	Inverted	Neutral	6.2	2.47
7	Upright	Fearful	0.8	0.371
7	Upright	Fearful	1.7	2.326
7	Upright	Fearful	2.6	2.326
7	Upright	Fearful	3.5	2.326
7	Upright	Fearful	4.4	2.326
7	Upright	Fearful	5.3	2.326
7	Upright	Fearful	6.2	2.326
7	Upright	Neutral	0.8	-0.311
7	Upright	Neutral	1.7	2.326
7	Upright	Neutral	2.6	2.326
7	Upright	Neutral	3.5	2.069
7	Upright	Neutral	4.4	2.326
7	Upright	Neutral	5.3	2.326
7	Upright	Neutral	6.2	2.326
7	Inverted	Fearful	0.8	-0.224
7	Inverted	Fearful	1.7	2.326
7	Inverted	Fearful	2.6	2.326
7	Inverted	Fearful	3.5	2.326
7	Inverted	Fearful	4.4	2.326
7	Inverted	Fearful	5.3	2.326
7	Inverted	Fearful	6.2	2.326
7	Inverted	Neutral	0.8	0.179
7	Inverted	Neutral	1.7	2.326
7	Inverted	Neutral	2.6	2.069
7	Inverted	Neutral	3.5	2.326
7	Inverted	Neutral	4.4	2.069
7	Inverted	Neutral	5.3	2.326
7	Inverted	Neutral	6.2	2.069
8	Upright	Fearful	0.8	2.326
8	Upright	Fearful	1.7	2.326
8	Upright	Fearful	2.6	2.326
8	Upright	Fearful	3.5	2.326
8	Upright	Fearful	4.4	2.326
8	Upright	Fearful	5.3	2.326
8	Upright	Fearful	6.2	2.326
8	Upright	Neutral	0.8	2.069
8	Upright	Neutral	1.7	2.326
8	Upright	Neutral	2.6	2.326
8	Upright	Neutral	3.5	2.326
8	Upright	Neutral	4.4	2.326
8	Upright	Neutral	5.3	2.326
8	Upright	Neutral	6.2	2.326
8	Inverted	Fearful	0.8	2.069
8	Inverted	Fearful	1.7	2.326
8	Inverted	Fearful	2.6	2.326
8	Inverted	Fearful	3.5	2.326
8	Inverted	Fearful	4.4	2.326
8	Inverted	Fearful	5.3	2.326
8	Inverted	Fearful	6.2	2.326
8	Inverted	Neutral	0.8	1.758
8	Inverted	Neutral	1.7	2.326
8	Inverted	Neutral	2.6	2.326
8	Inverted	Neutral	3.5	2.326
8	Inverted	Neutral	4.4	2.326
8	Inverted	Neutral	5.3	2.326
8	Inverted	Neutral	6.2	2.326
9	Upright	Fearful	0.8	1.758
9	Upright	Fearful	1.7	2.326
9	Upright	Fearful	2.6	2.326
9	Upright	Fearful	3.5	2.326
9	Upright	Fearful	4.4	2.326
9	Upright	Fearful	5.3	2.326
9	Upright	Fearful	6.2	2.326
9	Upright	Neutral	0.8	1.277
9	Upright	Neutral	1.7	2.326
9	Upright	Neutral	2.6	2.326
9	Upright	Neutral	3.5	2.326
9	Upright	Neutral	4.4	2.326
9	Upright	Neutral	5.3	2.326
9	Upright	Neutral	6.2	2.326
9	Inverted	Fearful	0.8	2.069
9	Inverted	Fearful	1.7	2.326
9	Inverted	Fearful	2.6	2.326
9	Inverted	Fearful	3.5	2.326
9	Inverted	Fearful	4.4	2.326
9	Inverted	Fearful	5.3	2.326
9	Inverted	Fearful	6.2	2.326
9	Inverted	Neutral	0.8	0.742
9	Inverted	Neutral	1.7	2.326
9	Inverted	Neutral	2.6	2.069
9	Inverted	Neutral	3.5	2.326
9	Inverted	Neutral	4.4	2.326
9	Inverted	Neutral	5.3	2.326
9	Inverted	Neutral	6.2	2.326
10	Upright	Fearful	0.8	1.501
10	Upright	Fearful	1.7	2.326
10	Upright	Fearful	2.6	2.326
10	Upright	Fearful	3.5	2.326
10	Upright	Fearful	4.4	2.326
10	Upright	Fearful	5.3	2.326
10	Upright	Fearful	6.2	2.326
10	Upright	Neutral	0.8	0.966
10	Upright	Neutral	1.7	2.326
10	Upright	Neutral	2.6	2.326
10	Upright	Neutral	3.5	2.069
10	Upright	Neutral	4.4	2.326
10	Upright	Neutral	5.3	2.326
10	Upright	Neutral	6.2	2.326
10	Inverted	Fearful	0.8	1.534
10	Inverted	Fearful	1.7	2.326
10	Inverted	Fearful	2.6	2.326
10	Inverted	Fearful	3.5	2.069
10	Inverted	Fearful	4.4	2.326
10	Inverted	Fearful	5.3	2.326
10	Inverted	Fearful	6.2	2.069
10	Inverted	Neutral	0.8	2.069
10	Inverted	Neutral	1.7	2.069
10	Inverted	Neutral	2.6	2.069
10	Inverted	Neutral	3.5	2.069
10	Inverted	Neutral	4.4	2.326
10	Inverted	Neutral	5.3	2.326
10	Inverted	Neutral	6.2	2.069
11	Upright	Fearful	0.8	0.224
11	Upright	Fearful	1.7	2.326
11	Upright	Fearful	2.6	2.326
11	Upright	Fearful	3.5	2.326
11	Upright	Fearful	4.4	2.326
11	Upright	Fearful	5.3	2.326
11	Upright	Fearful	6.2	2.326
11	Upright	Neutral	0.8	1.19
11	Upright	Neutral	1.7	2.326
11	Upright	Neutral	2.6	2.326
11	Upright	Neutral	3.5	2.326
11	Upright	Neutral	4.4	2.326
11	Upright	Neutral	5.3	2.326
11	Upright	Neutral	6.2	2.326
11	Inverted	Fearful	0.8	1.758
11	Inverted	Fearful	1.7	2.069
11	Inverted	Fearful	2.6	1.812
11	Inverted	Fearful	3.5	2.326
11	Inverted	Fearful	4.4	2.326
11	Inverted	Fearful	5.3	1.812
11	Inverted	Fearful	6.2	2.069
11	Inverted	Neutral	0.8	1.501
11	Inverted	Neutral	1.7	2.326
11	Inverted	Neutral	2.6	2.326
11	Inverted	Neutral	3.5	2.326
11	Inverted	Neutral	4.4	2.326
11	Inverted	Neutral	5.3	2.326
11	Inverted	Neutral	6.2	2.069
12	Upright	Fearful	0.8	1.19
12	Upright	Fearful	1.7	2.069
12	Upright	Fearful	2.6	2.326
12	Upright	Fearful	3.5	2.326
12	Upright	Fearful	4.4	2.326
12	Upright	Fearful	5.3	2.326
12	Upright	Fearful	6.2	2.326
12	Upright	Neutral	0.8	0.966
12	Upright	Neutral	1.7	2.326
12	Upright	Neutral	2.6	2.326
12	Upright	Neutral	3.5	2.326
12	Upright	Neutral	4.4	2.326
12	Upright	Neutral	5.3	2.069
12	Upright	Neutral	6.2	2.069
12	Inverted	Fearful	0.8	2.069
12	Inverted	Fearful	1.7	2.326
12	Inverted	Fearful	2.6	2.326
12	Inverted	Fearful	3.5	2.326
12	Inverted	Fearful	4.4	2.326
12	Inverted	Fearful	5.3	2.326
12	Inverted	Fearful	6.2	2.326
12	Inverted	Neutral	0.8	0.774
12	Inverted	Neutral	1.7	2.326
12	Inverted	Neutral	2.6	2.326
12	Inverted	Neutral	3.5	2.326
12	Inverted	Neutral	4.4	2.326
12	Inverted	Neutral	5.3	2.326
12	Inverted	Neutral	6.2	2.326
13	Upright	Fearful	0.8	0.774
13	Upright	Fearful	1.7	2.326
13	Upright	Fearful	2.6	2.326
13	Upright	Fearful	3.5	2.326
13	Upright	Fearful	4.4	2.326
13	Upright	Fearful	5.3	2.326
13	Upright	Fearful	6.2	2.326
13	Upright	Neutral	0.8	0.906
13	Upright	Neutral	1.7	2.326
13	Upright	Neutral	2.6	2.326
13	Upright	Neutral	3.5	2.326
13	Upright	Neutral	4.4	2.326
13	Upright	Neutral	5.3	2.326
13	Upright	Neutral	6.2	2.326
13	Inverted	Fearful	0.8	0.774
13	Inverted	Fearful	1.7	2.069
13	Inverted	Fearful	2.6	2.326
13	Inverted	Fearful	3.5	2.069
13	Inverted	Fearful	4.4	2.326
13	Inverted	Fearful	5.3	2.326
13	Inverted	Fearful	6.2	2.326
13	Inverted	Neutral	0.8	0.55
13	Inverted	Neutral	1.7	2.326
13	Inverted	Neutral	2.6	2.326
13	Inverted	Neutral	3.5	2.326
13	Inverted	Neutral	4.4	2.326
13	Inverted	Neutral	5.3	2.326
13	Inverted	Neutral	6.2	2.326
14	Upright	Fearful	0.8	0.966
14	Upright	Fearful	1.7	2.069
14	Upright	Fearful	2.6	2.069
14	Upright	Fearful	3.5	2.326
14	Upright	Fearful	4.4	2.069
14	Upright	Fearful	5.3	2.326
14	Upright	Fearful	6.2	2.326
14	Upright	Neutral	0.8	0.792
14	Upright	Neutral	1.7	2.069
14	Upright	Neutral	2.6	1.758
14	Upright	Neutral	3.5	2.326
14	Upright	Neutral	4.4	1.758
14	Upright	Neutral	5.3	1.758
14	Upright	Neutral	6.2	1.758
14	Inverted	Fearful	0.8	0.984
14	Inverted	Fearful	1.7	1.501
14	Inverted	Fearful	2.6	2.326
14	Inverted	Fearful	3.5	2.069
14	Inverted	Fearful	4.4	2.326
14	Inverted	Fearful	5.3	2.069
14	Inverted	Fearful	6.2	1.758
14	Inverted	Neutral	0.8	0.371
14	Inverted	Neutral	1.7	1.812
14	Inverted	Neutral	2.6	1.812
14	Inverted	Neutral	3.5	1.501
14	Inverted	Neutral	4.4	2.326
14	Inverted	Neutral	5.3	1.501
14	Inverted	Neutral	6.2	2.069
15	Upright	Fearful	0.8	1.501
15	Upright	Fearful	1.7	2.326
15	Upright	Fearful	2.6	2.326
15	Upright	Fearful	3.5	2.326
15	Upright	Fearful	4.4	2.326
15	Upright	Fearful	5.3	2.069
15	Upright	Fearful	6.2	2.326
15	Upright	Neutral	0.8	1.277
15	Upright	Neutral	1.7	2.326
15	Upright	Neutral	2.6	2.326
15	Upright	Neutral	3.5	2.326
15	Upright	Neutral	4.4	2.069
15	Upright	Neutral	5.3	2.326
15	Upright	Neutral	6.2	2.326
15	Inverted	Fearful	0.8	1.812
15	Inverted	Fearful	1.7	2.326
15	Inverted	Fearful	2.6	2.326
15	Inverted	Fearful	3.5	2.326
15	Inverted	Fearful	4.4	2.326
15	Inverted	Fearful	5.3	2.069
15	Inverted	Fearful	6.2	2.326
15	Inverted	Neutral	0.8	1.758
15	Inverted	Neutral	1.7	2.069
15	Inverted	Neutral	2.6	2.326
15	Inverted	Neutral	3.5	2.069
15	Inverted	Neutral	4.4	2.326
15	Inverted	Neutral	5.3	2.326
15	Inverted	Neutral	6.2	2.069
16	Upright	Fearful	0.8	1.758
16	Upright	Fearful	1.7	2.326
16	Upright	Fearful	2.6	2.326
16	Upright	Fearful	3.5	2.326
16	Upright	Fearful	4.4	2.326
16	Upright	Fearful	5.3	2.326
16	Upright	Fearful	6.2	2.326
16	Upright	Neutral	0.8	2.326
16	Upright	Neutral	1.7	2.069
16	Upright	Neutral	2.6	2.326
16	Upright	Neutral	3.5	2.326
16	Upright	Neutral	4.4	2.326
16	Upright	Neutral	5.3	2.326
16	Upright	Neutral	6.2	2.326
16	Inverted	Fearful	0.8	1.277
16	Inverted	Fearful	1.7	2.326
16	Inverted	Fearful	2.6	2.326
16	Inverted	Fearful	3.5	2.326
16	Inverted	Fearful	4.4	2.326
16	Inverted	Fearful	5.3	2.326
16	Inverted	Fearful	6.2	2.326
16	Inverted	Neutral	0.8	1.812
16	Inverted	Neutral	1.7	2.326
16	Inverted	Neutral	2.6	2.326
16	Inverted	Neutral	3.5	2.326
16	Inverted	Neutral	4.4	2.326
16	Inverted	Neutral	5.3	2.326
16	Inverted	Neutral	6.2	2.326
17	Upright	Fearful	0.8	1.342
17	Upright	Fearful	1.7	2.326
17	Upright	Fearful	2.6	2.326
17	Upright	Fearful	3.5	2.326
17	Upright	Fearful	4.4	2.326
17	Upright	Fearful	5.3	2.326
17	Upright	Fearful	6.2	2.326
17	Upright	Neutral	0.8	1.758
17	Upright	Neutral	1.7	2.326
17	Upright	Neutral	2.6	2.326
17	Upright	Neutral	3.5	2.326
17	Upright	Neutral	4.4	2.326
17	Upright	Neutral	5.3	2.326
17	Upright	Neutral	6.2	2.069
17	Inverted	Fearful	0.8	1.758
17	Inverted	Fearful	1.7	1.534
17	Inverted	Fearful	2.6	2.069
17	Inverted	Fearful	3.5	2.326
17	Inverted	Fearful	4.4	2.326
17	Inverted	Fearful	5.3	2.326
17	Inverted	Fearful	6.2	2.069
17	Inverted	Neutral	0.8	1.758
17	Inverted	Neutral	1.7	2.326
17	Inverted	Neutral	2.6	2.326
17	Inverted	Neutral	3.5	2.326
17	Inverted	Neutral	4.4	2.326
17	Inverted	Neutral	5.3	2.069
17	Inverted	Neutral	6.2	2.326
18	Upright	Fearful	0.8	0.55
18	Upright	Fearful	1.7	2.069
18	Upright	Fearful	2.6	1.758
18	Upright	Fearful	3.5	1.812
18	Upright	Fearful	4.4	2.326
18	Upright	Fearful	5.3	2.326
18	Upright	Fearful	6.2	2.326
18	Upright	Neutral	0.8	0.192
18	Upright	Neutral	1.7	1.19
18	Upright	Neutral	2.6	0.966
18	Upright	Neutral	3.5	2.069
18	Upright	Neutral	4.4	2.069
18	Upright	Neutral	5.3	2.069
18	Upright	Neutral	6.2	2.326
18	Inverted	Fearful	0.8	-0.358
18	Inverted	Fearful	1.7	1.501
18	Inverted	Fearful	2.6	2.326
18	Inverted	Fearful	3.5	1.812
18	Inverted	Fearful	4.4	2.326
18	Inverted	Fearful	5.3	2.326
18	Inverted	Fearful	6.2	2.069
18	Inverted	Neutral	0.8	0
18	Inverted	Neutral	1.7	1.277
18	Inverted	Neutral	2.6	2.069
18	Inverted	Neutral	3.5	2.069
18	Inverted	Neutral	4.4	2.326
18	Inverted	Neutral	5.3	1.758
18	Inverted	Neutral	6.2	2.069
19	Upright	Fearful	0.8	-0.311
19	Upright	Fearful	1.7	2.069
19	Upright	Fearful	2.6	2.069
19	Upright	Fearful	3.5	2.069
19	Upright	Fearful	4.4	2.069
19	Upright	Fearful	5.3	2.326
19	Upright	Fearful	6.2	2.326
19	Upright	Neutral	0.8	0.358
19	Upright	Neutral	1.7	2.326
19	Upright	Neutral	2.6	2.069
19	Upright	Neutral	3.5	2.326
19	Upright	Neutral	4.4	2.326
19	Upright	Neutral	5.3	2.326
19	Upright	Neutral	6.2	2.326
19	Inverted	Fearful	0.8	0.966
19	Inverted	Fearful	1.7	2.326
19	Inverted	Fearful	2.6	2.069
19	Inverted	Fearful	3.5	2.326
19	Inverted	Fearful	4.4	2.326
19	Inverted	Fearful	5.3	2.069
19	Inverted	Fearful	6.2	2.069
19	Inverted	Neutral	0.8	0.358
19	Inverted	Neutral	1.7	2.069
19	Inverted	Neutral	2.6	2.069
19	Inverted	Neutral	3.5	1.501
19	Inverted	Neutral	4.4	1.758
19	Inverted	Neutral	5.3	2.069
19	Inverted	Neutral	6.2	1.812
20	Upright	Fearful	0.8	0.535
20	Upright	Fearful	1.7	1.501
20	Upright	Fearful	2.6	2.326
20	Upright	Fearful	3.5	2.069
20	Upright	Fearful	4.4	2.326
20	Upright	Fearful	5.3	2.326
20	Upright	Fearful	6.2	2.326
20	Upright	Neutral	0.8	1.163
20	Upright	Neutral	1.7	2.069
20	Upright	Neutral	2.6	2.326
20	Upright	Neutral	3.5	2.326
20	Upright	Neutral	4.4	2.326
20	Upright	Neutral	5.3	2.326
20	Upright	Neutral	6.2	2.326
20	Inverted	Fearful	0.8	1.758
20	Inverted	Fearful	1.7	2.326
20	Inverted	Fearful	2.6	2.326
20	Inverted	Fearful	3.5	2.326
20	Inverted	Fearful	4.4	2.326
20	Inverted	Fearful	5.3	2.326
20	Inverted	Fearful	6.2	2.326
20	Inverted	Neutral	0.8	2.069
20	Inverted	Neutral	1.7	2.326
20	Inverted	Neutral	2.6	2.326
20	Inverted	Neutral	3.5	2.326
20	Inverted	Neutral	4.4	2.326
20	Inverted	Neutral	5.3	2.326
20	Inverted	Neutral	6.2	2.326
21	Upright	Fearful	0.8	1.501
21	Upright	Fearful	1.7	2.326
21	Upright	Fearful	2.6	2.326
21	Upright	Fearful	3.5	2.326
21	Upright	Fearful	4.4	2.326
21	Upright	Fearful	5.3	2.326
21	Upright	Fearful	6.2	2.326
21	Upright	Neutral	0.8	1.812
21	Upright	Neutral	1.7	2.326
21	Upright	Neutral	2.6	2.326
21	Upright	Neutral	3.5	2.326
21	Upright	Neutral	4.4	2.326
21	Upright	Neutral	5.3	2.326
21	Upright	Neutral	6.2	2.326
21	Inverted	Fearful	0.8	1.501
21	Inverted	Fearful	1.7	2.326
21	Inverted	Fearful	2.6	2.326
21	Inverted	Fearful	3.5	2.069
21	Inverted	Fearful	4.4	2.326
21	Inverted	Fearful	5.3	2.326
21	Inverted	Fearful	6.2	2.326
21	Inverted	Neutral	0.8	0.966
21	Inverted	Neutral	1.7	2.326
21	Inverted	Neutral	2.6	2.326
21	Inverted	Neutral	3.5	2.326
21	Inverted	Neutral	4.4	2.326
21	Inverted	Neutral	5.3	2.326
21	Inverted	Neutral	6.2	2.326
22	Upright	Fearful	0.8	0.371
22	Upright	Fearful	1.7	2.326
22	Upright	Fearful	2.6	2.326
22	Upright	Fearful	3.5	2.326
22	Upright	Fearful	4.4	2.326
22	Upright	Fearful	5.3	2.326
22	Upright	Fearful	6.2	2.326
22	Upright	Neutral	0.8	-0.595
22	Upright	Neutral	1.7	2.326
22	Upright	Neutral	2.6	2.326
22	Upright	Neutral	3.5	2.326
22	Upright	Neutral	4.4	2.326
22	Upright	Neutral	5.3	2.326
22	Upright	Neutral	6.2	2.069
22	Inverted	Fearful	0.8	0.192
22	Inverted	Fearful	1.7	2.326
22	Inverted	Fearful	2.6	2.326
22	Inverted	Fearful	3.5	2.326
22	Inverted	Fearful	4.4	2.326
22	Inverted	Fearful	5.3	2.326
22	Inverted	Fearful	6.2	2.326
22	Inverted	Neutral	0.8	1.277
22	Inverted	Neutral	1.7	2.326
22	Inverted	Neutral	2.6	2.326
22	Inverted	Neutral	3.5	2.326
22	Inverted	Neutral	4.4	2.326
22	Inverted	Neutral	5.3	2.326
22	Inverted	Neutral	6.2	2.326
23	Upright	Fearful	0.8	0.257
23	Upright	Fearful	1.7	2.326
23	Upright	Fearful	2.6	2.326
23	Upright	Fearful	3.5	2.326
23	Upright	Fearful	4.4	2.326
23	Upright	Fearful	5.3	2.326
23	Upright	Fearful	6.2	2.326
23	Upright	Neutral	0.8	0.792
23	Upright	Neutral	1.7	2.326
23	Upright	Neutral	2.6	2.326
23	Upright	Neutral	3.5	2.326
23	Upright	Neutral	4.4	2.326
23	Upright	Neutral	5.3	2.326
23	Upright	Neutral	6.2	2.069
23	Inverted	Fearful	0.8	0
23	Inverted	Fearful	1.7	1.501
23	Inverted	Fearful	2.6	2.069
23	Inverted	Fearful	3.5	2.069
23	Inverted	Fearful	4.4	2.326
23	Inverted	Fearful	5.3	2.326
23	Inverted	Fearful	6.2	2.326
23	Inverted	Neutral	0.8	0
23	Inverted	Neutral	1.7	2.069
23	Inverted	Neutral	2.6	2.326
23	Inverted	Neutral	3.5	2.326
23	Inverted	Neutral	4.4	2.326
23	Inverted	Neutral	5.3	2.326
23	Inverted	Neutral	6.2	2.326
24	Upright	Fearful	0.8	1.812
24	Upright	Fearful	1.7	2.326
24	Upright	Fearful	2.6	2.326
24	Upright	Fearful	3.5	2.326
24	Upright	Fearful	4.4	2.326
24	Upright	Fearful	5.3	2.326
24	Upright	Fearful	6.2	2.326
24	Upright	Neutral	0.8	2.326
24	Upright	Neutral	1.7	2.326
24	Upright	Neutral	2.6	2.326
24	Upright	Neutral	3.5	2.326
24	Upright	Neutral	4.4	2.326
24	Upright	Neutral	5.3	2.326
24	Upright	Neutral	6.2	2.326
24	Inverted	Fearful	0.8	1.534
24	Inverted	Fearful	1.7	2.326
24	Inverted	Fearful	2.6	2.326
24	Inverted	Fearful	3.5	2.326
24	Inverted	Fearful	4.4	2.326
24	Inverted	Fearful	5.3	2.326
24	Inverted	Fearful	6.2	2.326
24	Inverted	Neutral	0.8	1.19
24	Inverted	Neutral	1.7	2.326
24	Inverted	Neutral	2.6	2.326
24	Inverted	Neutral	3.5	2.326
24	Inverted	Neutral	4.4	2.326
24	Inverted	Neutral	5.3	2.326
24	Inverted	Neutral	6.2	2.326
25	Upright	Fearful	0.8	1.085
25	Upright	Fearful	1.7	1.163
25	Upright	Fearful	2.6	1.342
25	Upright	Fearful	3.5	0.966
25	Upright	Fearful	4.4	1.501
25	Upright	Fearful	5.3	1.812
25	Upright	Fearful	6.2	1.342
25	Upright	Neutral	0.8	0
25	Upright	Neutral	1.7	0.727
25	Upright	Neutral	2.6	1.501
25	Upright	Neutral	3.5	2.069
25	Upright	Neutral	4.4	1.501
25	Upright	Neutral	5.3	1.342
25	Upright	Neutral	6.2	1.758
25	Inverted	Fearful	0.8	0.966
25	Inverted	Fearful	1.7	0.55
25	Inverted	Fearful	2.6	0.966
25	Inverted	Fearful	3.5	1.19
25	Inverted	Fearful	4.4	1.534
25	Inverted	Fearful	5.3	1.534
25	Inverted	Fearful	6.2	1.534
25	Inverted	Neutral	0.8	0.535
25	Inverted	Neutral	1.7	1.085
25	Inverted	Neutral	2.6	0.966
25	Inverted	Neutral	3.5	0.727
25	Inverted	Neutral	4.4	0.984
25	Inverted	Neutral	5.3	0.906
25	Inverted	Neutral	6.2	0.906
26	Upright	Fearful	0.8	0.966
26	Upright	Fearful	1.7	2.326
26	Upright	Fearful	2.6	2.326
26	Upright	Fearful	3.5	2.069
26	Upright	Fearful	4.4	2.326
26	Upright	Fearful	5.3	2.069
26	Upright	Fearful	6.2	2.069
26	Upright	Neutral	0.8	1.19
26	Upright	Neutral	1.7	2.326
26	Upright	Neutral	2.6	2.069
26	Upright	Neutral	3.5	2.326
26	Upright	Neutral	4.4	2.326
26	Upright	Neutral	5.3	2.326
26	Upright	Neutral	6.2	2.326
26	Inverted	Fearful	0.8	0.906
26	Inverted	Fearful	1.7	2.326
26	Inverted	Fearful	2.6	2.326
26	Inverted	Fearful	3.5	2.326
26	Inverted	Fearful	4.4	2.326
26	Inverted	Fearful	5.3	2.069
26	Inverted	Fearful	6.2	2.069
26	Inverted	Neutral	0.8	0.774
26	Inverted	Neutral	1.7	2.069
26	Inverted	Neutral	2.6	2.326
26	Inverted	Neutral	3.5	2.326
26	Inverted	Neutral	4.4	2.069
26	Inverted	Neutral	5.3	2.326
26	Inverted	Neutral	6.2	1.758
27	Upright	Fearful	0.8	0.792
27	Upright	Fearful	1.7	2.069
27	Upright	Fearful	2.6	2.326
27	Upright	Fearful	3.5	2.326
27	Upright	Fearful	4.4	2.326
27	Upright	Fearful	5.3	2.069
27	Upright	Fearful	6.2	2.326
27	Upright	Neutral	0.8	1.163
27	Upright	Neutral	1.7	2.069
27	Upright	Neutral	2.6	2.326
27	Upright	Neutral	3.5	2.069
27	Upright	Neutral	4.4	2.326
27	Upright	Neutral	5.3	2.326
27	Upright	Neutral	6.2	2.326
27	Inverted	Fearful	0.8	0.792
27	Inverted	Fearful	1.7	2.326
27	Inverted	Fearful	2.6	2.069
27	Inverted	Fearful	3.5	2.326
27	Inverted	Fearful	4.4	2.326
27	Inverted	Fearful	5.3	2.326
27	Inverted	Fearful	6.2	2.326
27	Inverted	Neutral	0.8	0.792
27	Inverted	Neutral	1.7	1.758
27	Inverted	Neutral	2.6	2.326
27	Inverted	Neutral	3.5	2.069
27	Inverted	Neutral	4.4	2.069
27	Inverted	Neutral	5.3	2.326
27	Inverted	Neutral	6.2	2.326
28	Upright	Fearful	0.8	0.727
28	Upright	Fearful	1.7	2.326
28	Upright	Fearful	2.6	2.326
28	Upright	Fearful	3.5	2.326
28	Upright	Fearful	4.4	2.326
28	Upright	Fearful	5.3	2.326
28	Upright	Fearful	6.2	2.326
28	Upright	Neutral	0.8	1.342
28	Upright	Neutral	1.7	2.326
28	Upright	Neutral	2.6	2.326
28	Upright	Neutral	3.5	2.326
28	Upright	Neutral	4.4	2.326
28	Upright	Neutral	5.3	2.326
28	Upright	Neutral	6.2	2.326
28	Inverted	Fearful	0.8	1.342
28	Inverted	Fearful	1.7	2.326
28	Inverted	Fearful	2.6	2.326
28	Inverted	Fearful	3.5	2.326
28	Inverted	Fearful	4.4	2.326
28	Inverted	Fearful	5.3	2.326
28	Inverted	Fearful	6.2	2.326
28	Inverted	Neutral	0.8	1.277
28	Inverted	Neutral	1.7	2.326
28	Inverted	Neutral	2.6	2.326
28	Inverted	Neutral	3.5	2.326
28	Inverted	Neutral	4.4	2.326
28	Inverted	Neutral	5.3	2.069
28	Inverted	Neutral	6.2	2.326
29	Upright	Fearful	0.8	1.342
29	Upright	Fearful	1.7	1.758
29	Upright	Fearful	2.6	2.326
29	Upright	Fearful	3.5	1.812
29	Upright	Fearful	4.4	1.758
29	Upright	Fearful	5.3	2.069
29	Upright	Fearful	6.2	2.326
29	Upright	Neutral	0.8	0.727
29	Upright	Neutral	1.7	1.534
29	Upright	Neutral	2.6	1.501
29	Upright	Neutral	3.5	1.758
29	Upright	Neutral	4.4	2.326
29	Upright	Neutral	5.3	2.326
29	Upright	Neutral	6.2	2.069
29	Inverted	Fearful	0.8	0.179
29	Inverted	Fearful	1.7	1.277
29	Inverted	Fearful	2.6	2.069
29	Inverted	Fearful	3.5	1.758
29	Inverted	Fearful	4.4	2.326
29	Inverted	Fearful	5.3	2.326
29	Inverted	Fearful	6.2	2.069
29	Inverted	Neutral	0.8	-0.774
29	Inverted	Neutral	1.7	2.069
29	Inverted	Neutral	2.6	2.326
29	Inverted	Neutral	3.5	2.069
29	Inverted	Neutral	4.4	2.069
29	Inverted	Neutral	5.3	1.758
29	Inverted	Neutral	6.2	2.069
30	Upright	Fearful	0.8	0.55
30	Upright	Fearful	1.7	2.326
30	Upright	Fearful	2.6	2.326
30	Upright	Fearful	3.5	2.326
30	Upright	Fearful	4.4	2.326
30	Upright	Fearful	5.3	2.326
30	Upright	Fearful	6.2	2.326
30	Upright	Neutral	0.8	0.906
30	Upright	Neutral	1.7	2.069
30	Upright	Neutral	2.6	2.326
30	Upright	Neutral	3.5	2.326
30	Upright	Neutral	4.4	2.326
30	Upright	Neutral	5.3	2.326
30	Upright	Neutral	6.2	2.326
30	Inverted	Fearful	0.8	0.371
30	Inverted	Fearful	1.7	2.326
30	Inverted	Fearful	2.6	2.069
30	Inverted	Fearful	3.5	2.069
30	Inverted	Fearful	4.4	2.326
30	Inverted	Fearful	5.3	2.326
30	Inverted	Fearful	6.2	2.326
30	Inverted	Neutral	0.8	0.966
30	Inverted	Neutral	1.7	2.069
30	Inverted	Neutral	2.6	2.326
30	Inverted	Neutral	3.5	2.326
30	Inverted	Neutral	4.4	2.326
30	Inverted	Neutral	5.3	2.069
30	Inverted	Neutral	6.2	2.326
31	Upright	Fearful	0.8	0.774
31	Upright	Fearful	1.7	2.326
31	Upright	Fearful	2.6	2.326
31	Upright	Fearful	3.5	2.069
31	Upright	Fearful	4.4	2.326
31	Upright	Fearful	5.3	2.326
31	Upright	Fearful	6.2	2.326
31	Upright	Neutral	0.8	1.534
31	Upright	Neutral	1.7	2.326
31	Upright	Neutral	2.6	2.326
31	Upright	Neutral	3.5	2.326
31	Upright	Neutral	4.4	2.326
31	Upright	Neutral	5.3	2.326
31	Upright	Neutral	6.2	2.326
31	Inverted	Fearful	0.8	0.774
31	Inverted	Fearful	1.7	2.069
31	Inverted	Fearful	2.6	2.069
31	Inverted	Fearful	3.5	2.326
31	Inverted	Fearful	4.4	2.326
31	Inverted	Fearful	5.3	2.326
31	Inverted	Fearful	6.2	2.326
31	Inverted	Neutral	0.8	2.326
31	Inverted	Neutral	1.7	2.326
31	Inverted	Neutral	2.6	2.326
31	Inverted	Neutral	3.5	2.326
31	Inverted	Neutral	4.4	2.326
31	Inverted	Neutral	5.3	2.326
31	Inverted	Neutral	6.2	2.326
32	Upright	Fearful	0.8	0
32	Upright	Fearful	1.7	2.326
32	Upright	Fearful	2.6	2.069
32	Upright	Fearful	3.5	2.326
32	Upright	Fearful	4.4	2.326
32	Upright	Fearful	5.3	2.069
32	Upright	Fearful	6.2	2.326
32	Upright	Neutral	0.8	0.179
32	Upright	Neutral	1.7	2.326
32	Upright	Neutral	2.6	2.069
32	Upright	Neutral	3.5	2.326
32	Upright	Neutral	4.4	2.069
32	Upright	Neutral	5.3	2.326
32	Upright	Neutral	6.2	2.326
32	Inverted	Fearful	0.8	0
32	Inverted	Fearful	1.7	2.326
32	Inverted	Fearful	2.6	2.326
32	Inverted	Fearful	3.5	2.326
32	Inverted	Fearful	4.4	2.069
32	Inverted	Fearful	5.3	2.326
32	Inverted	Fearful	6.2	2.326
32	Inverted	Neutral	0.8	0.535
32	Inverted	Neutral	1.7	2.069
32	Inverted	Neutral	2.6	2.326
32	Inverted	Neutral	3.5	2.069
32	Inverted	Neutral	4.4	2.326
32	Inverted	Neutral	5.3	2.326
32	Inverted	Neutral	6.2	2.326

## Sheet: Fig. 2D
Participant	Orientation	Exposure	identification_d
1	Upright	0.8	-0.385
1	Upright	1.7	-0.379
1	Upright	2.6	0
1	Upright	3.5	-0.379
1	Upright	4.4	-0.126
1	Upright	5.3	0
1	Upright	6.2	1.349
1	Inverted	0.8	-0.379
1	Inverted	1.7	0.126
1	Inverted	2.6	-0.421
1	Inverted	3.5	0.253
1	Inverted	4.4	-0.379
1	Inverted	5.3	-0.26
1	Inverted	6.2	0.132
2	Upright	0.8	-0.132
2	Upright	1.7	0.317
2	Upright	2.6	0.399
2	Upright	3.5	-0.139
2	Upright	4.4	0.674
2	Upright	5.3	0.91
2	Upright	6.2	0.674
2	Inverted	0.8	0
2	Inverted	1.7	0.253
2	Inverted	2.6	0.139
2	Inverted	3.5	-0.549
2	Inverted	4.4	-0.167
2	Inverted	5.3	0.271
2	Inverted	6.2	0.132
3	Upright	0.8	-0.379
3	Upright	1.7	0
3	Upright	2.6	-0.385
3	Upright	3.5	0
3	Upright	4.4	0.379
3	Upright	5.3	1.095
3	Upright	6.2	1.095
3	Inverted	0.8	-0.139
3	Inverted	1.7	-0.399
3	Inverted	2.6	-0.139
3	Inverted	3.5	-0.251
3	Inverted	4.4	-0.253
3	Inverted	5.3	-0.588
3	Inverted	6.2	1.162
4	Upright	0.8	0.385
4	Upright	1.7	-0.399
4	Upright	2.6	0.421
4	Upright	3.5	0
4	Upright	4.4	0
4	Upright	5.3	1.516
4	Upright	6.2	0.778
4	Inverted	0.8	-0.379
4	Inverted	1.7	0.128
4	Inverted	2.6	-0.26
4	Inverted	3.5	0
4	Inverted	4.4	0.639
4	Inverted	5.3	-0.253
4	Inverted	6.2	-0.128
5	Upright	0.8	-0.167
5	Upright	1.7	0.65
5	Upright	2.6	0.271
5	Upright	3.5	0
5	Upright	4.4	0.26
5	Upright	5.3	0.524
5	Upright	6.2	0.524
5	Inverted	0.8	0.126
5	Inverted	1.7	-0.507
5	Inverted	2.6	-0.639
5	Inverted	3.5	0.379
5	Inverted	4.4	0
5	Inverted	5.3	0.251
5	Inverted	6.2	0.399
6	Upright	0.8	0.473
6	Upright	1.7	0.454
6	Upright	2.6	0.367
6	Upright	3.5	0.615
6	Upright	4.4	0.44
6	Upright	5.3	0.628
6	Upright	6.2	0.664
6	Inverted	0.8	-0.971
6	Inverted	1.7	0.192
6	Inverted	2.6	-0.074
6	Inverted	3.5	0.594
6	Inverted	4.4	-0.011
6	Inverted	5.3	-0.112
6	Inverted	6.2	0.593
7	Upright	0.8	-0.363
7	Upright	1.7	-0.315
7	Upright	2.6	-0.315
7	Upright	3.5	0
7	Upright	4.4	0.456
7	Upright	5.3	0.399
7	Upright	6.2	0.65
7	Inverted	0.8	0
7	Inverted	1.7	-0.607
7	Inverted	2.6	0
7	Inverted	3.5	0.132
7	Inverted	4.4	0.588
7	Inverted	5.3	0.549
7	Inverted	6.2	0.65
8	Upright	0.8	-0.385
8	Upright	1.7	0.26
8	Upright	2.6	-0.289
8	Upright	3.5	0.588
8	Upright	4.4	0.126
8	Upright	5.3	1.667
8	Upright	6.2	1.516
8	Inverted	0.8	0.15
8	Inverted	1.7	0.139
8	Inverted	2.6	0.399
8	Inverted	3.5	0.385
8	Inverted	4.4	0.511
8	Inverted	5.3	0.65
8	Inverted	6.2	1.422
9	Upright	0.8	-0.44
9	Upright	1.7	-0.132
9	Upright	2.6	0.639
9	Upright	3.5	-0.65
9	Upright	4.4	0.128
9	Upright	5.3	-0.15
9	Upright	6.2	1.156
9	Inverted	0.8	0
9	Inverted	1.7	0.549
9	Inverted	2.6	-0.549
9	Inverted	3.5	0.379
9	Inverted	4.4	0.26
9	Inverted	5.3	-0.385
9	Inverted	6.2	-0.778
10	Upright	0.8	0.379
10	Upright	1.7	-0.379
10	Upright	2.6	0.128
10	Upright	3.5	0.128
10	Upright	4.4	0.271
10	Upright	5.3	-0.15
10	Upright	6.2	0.421
10	Inverted	0.8	-0.128
10	Inverted	1.7	0.128
10	Inverted	2.6	0
10	Inverted	3.5	0.132
10	Inverted	4.4	-0.132
10	Inverted	5.3	0.15
10	Inverted	6.2	-0.8
11	Upright	0.8	0.126
11	Upright	1.7	-0.399
11	Upright	2.6	0.128
11	Upright	3.5	-0.421
11	Upright	4.4	0.588
11	Upright	5.3	0.421
11	Upright	6.2	0
11	Inverted	0.8	-1.285
11	Inverted	1.7	0.757
11	Inverted	2.6	0.44
11	Inverted	3.5	0
11	Inverted	4.4	1.12
11	Inverted	5.3	0.674
11	Inverted	6.2	0.421
12	Upright	0.8	0.15
12	Upright	1.7	0.678
12	Upright	2.6	0
12	Upright	3.5	-0.803
12	Upright	4.4	-0.44
12	Upright	5.3	-0.195
12	Upright	6.2	-0.651
12	Inverted	0.8	1.095
12	Inverted	1.7	0.924
12	Inverted	2.6	0
12	Inverted	3.5	0
12	Inverted	4.4	0.245
12	Inverted	5.3	-0.608
12	Inverted	6.2	-0.195
13	Upright	0.8	0.139
13	Upright	1.7	0.128
13	Upright	2.6	-0.271
13	Upright	3.5	0.842
13	Upright	4.4	0.399
13	Upright	5.3	2.03
13	Upright	6.2	1.162
13	Inverted	0.8	0.139
13	Inverted	1.7	-0.65
13	Inverted	2.6	-1.162
13	Inverted	3.5	0.251
13	Inverted	4.4	0.126
13	Inverted	5.3	-0.126
13	Inverted	6.2	-0.639
14	Upright	0.8	0.757
14	Upright	1.7	-0.126
14	Upright	2.6	0.399
14	Upright	3.5	0
14	Upright	4.4	-0.139
14	Upright	5.3	0.456
14	Upright	6.2	0.26
14	Inverted	0.8	-1.162
14	Inverted	1.7	0.128
14	Inverted	2.6	-0.385
14	Inverted	3.5	-0.128
14	Inverted	4.4	0.507
14	Inverted	5.3	0
14	Inverted	6.2	-0.128
15	Upright	0.8	-0.549
15	Upright	1.7	-0.132
15	Upright	2.6	0
15	Upright	3.5	0
15	Upright	4.4	0.511
15	Upright	5.3	0.132
15	Upright	6.2	0.26
15	Inverted	0.8	0.549
15	Inverted	1.7	0.421
15	Inverted	2.6	0.399
15	Inverted	3.5	0
15	Inverted	4.4	-0.271
15	Inverted	5.3	0
15	Inverted	6.2	-0.15
16	Upright	0.8	-0.315
16	Upright	1.7	0.195
16	Upright	2.6	0.512
16	Upright	3.5	0.126
16	Upright	4.4	0.379
16	Upright	5.3	0.607
16	Upright	6.2	0.456
16	Inverted	0.8	0
16	Inverted	1.7	-0.315
16	Inverted	2.6	0
16	Inverted	3.5	0
16	Inverted	4.4	-0.245
16	Inverted	5.3	0.456
16	Inverted	6.2	0.271
17	Upright	0.8	-0.524
17	Upright	1.7	0.139
17	Upright	2.6	0.803
17	Upright	3.5	0.512
17	Upright	4.4	0.651
17	Upright	5.3	0.651
17	Upright	6.2	0.651
17	Inverted	0.8	-0.399
17	Inverted	1.7	0.126
17	Inverted	2.6	0.507
17	Inverted	3.5	0.639
17	Inverted	4.4	0.379
17	Inverted	5.3	0.65
17	Inverted	6.2	0
18	Upright	0.8	0.253
18	Upright	1.7	0
18	Upright	2.6	0
18	Upright	3.5	-0.253
18	Upright	4.4	0.253
18	Upright	5.3	0.421
18	Upright	6.2	0.524
18	Inverted	0.8	0
18	Inverted	1.7	-0.128
18	Inverted	2.6	0.139
18	Inverted	3.5	0.126
18	Inverted	4.4	-0.139
18	Inverted	5.3	0.65
18	Inverted	6.2	0
19	Upright	0.8	0.362
19	Upright	1.7	0.362
19	Upright	2.6	-0.289
19	Upright	3.5	0
19	Upright	4.4	0.195
19	Upright	5.3	0
19	Upright	6.2	0.896
19	Inverted	0.8	-0.385
19	Inverted	1.7	-0.512
19	Inverted	2.6	0.128
19	Inverted	3.5	0.26
19	Inverted	4.4	0.132
19	Inverted	5.3	0.524
19	Inverted	6.2	0.421
20	Upright	0.8	0.512
20	Upright	1.7	0.132
20	Upright	2.6	-0.385
20	Upright	3.5	0.139
20	Upright	4.4	0.639
20	Upright	5.3	0.253
20	Upright	6.2	0.65
20	Inverted	0.8	-0.757
20	Inverted	1.7	-0.26
20	Inverted	2.6	0.716
20	Inverted	3.5	0
20	Inverted	4.4	-0.126
20	Inverted	5.3	0.251
20	Inverted	6.2	-0.385
21	Upright	0.8	0
21	Upright	1.7	0.167
21	Upright	2.6	0.139
21	Upright	3.5	0.379
21	Upright	4.4	0.132
21	Upright	5.3	0.421
21	Upright	6.2	0.511
21	Inverted	0.8	0.289
21	Inverted	1.7	-0.421
21	Inverted	2.6	0
21	Inverted	3.5	-0.26
21	Inverted	4.4	0.26
21	Inverted	5.3	0.456
21	Inverted	6.2	0
22	Upright	0.8	0
22	Upright	1.7	0.379
22	Upright	2.6	0.251
22	Upright	3.5	-0.379
22	Upright	4.4	0.251
22	Upright	5.3	1.049
22	Upright	6.2	1.227
22	Inverted	0.8	0.128
22	Inverted	1.7	0.15
22	Inverted	2.6	-0.271
22	Inverted	3.5	0
22	Inverted	4.4	0.15
22	Inverted	5.3	0
22	Inverted	6.2	-0.132
23	Upright	0.8	0.315
23	Upright	1.7	0.253
23	Upright	2.6	-0.511
23	Upright	3.5	0.128
23	Upright	4.4	0.511
23	Upright	5.3	0.8
23	Upright	6.2	0.639
23	Inverted	0.8	0.678
23	Inverted	1.7	0.132
23	Inverted	2.6	-0.128
23	Inverted	3.5	0
23	Inverted	4.4	-0.26
23	Inverted	5.3	-0.362
23	Inverted	6.2	0.911
24	Upright	0.8	0
24	Upright	1.7	0.315
24	Upright	2.6	0.167
24	Upright	3.5	1.282
24	Upright	4.4	0.65
24	Upright	5.3	1.06
24	Upright	6.2	1.878
24	Inverted	0.8	0.362
24	Inverted	1.7	-0.271
24	Inverted	2.6	0
24	Inverted	3.5	0.385
24	Inverted	4.4	0.511
24	Inverted	5.3	0.128
24	Inverted	6.2	1.199
25	Upright	0.8	-0.44
25	Upright	1.7	0
25	Upright	2.6	-0.362
25	Upright	3.5	-0.399
25	Upright	4.4	0.524
25	Upright	5.3	0.139
25	Upright	6.2	0
25	Inverted	0.8	-0.456
25	Inverted	1.7	0.139
25	Inverted	2.6	-0.271
25	Inverted	3.5	0.139
25	Inverted	4.4	0.588
25	Inverted	5.3	0
25	Inverted	6.2	0
26	Upright	0.8	0
26	Upright	1.7	0
26	Upright	2.6	0.363
26	Upright	3.5	0.512
26	Upright	4.4	0.362
26	Upright	5.3	1.667
26	Upright	6.2	1.407
26	Inverted	0.8	0
26	Inverted	1.7	0
26	Inverted	2.6	-0.315
26	Inverted	3.5	-0.363
26	Inverted	4.4	0
26	Inverted	5.3	0.842
26	Inverted	6.2	0.253
27	Upright	0.8	0
27	Upright	1.7	0.588
27	Upright	2.6	0.139
27	Upright	3.5	0.385
27	Upright	4.4	0.549
27	Upright	5.3	0.8
27	Upright	6.2	1.095
27	Inverted	0.8	-0.421
27	Inverted	1.7	-0.8
27	Inverted	2.6	0.126
27	Inverted	3.5	-0.128
27	Inverted	4.4	-0.126
27	Inverted	5.3	0.65
27	Inverted	6.2	-0.251
28	Upright	0.8	0.399
28	Upright	1.7	-0.363
28	Upright	2.6	-0.549
28	Upright	3.5	0.26
28	Upright	4.4	-0.139
28	Upright	5.3	0.379
28	Upright	6.2	0.511
28	Inverted	0.8	-0.128
28	Inverted	1.7	0
28	Inverted	2.6	0.44
28	Inverted	3.5	0.421
28	Inverted	4.4	0.385
28	Inverted	5.3	0.139
28	Inverted	6.2	-0.132
29	Upright	0.8	-0.924
29	Upright	1.7	0
29	Upright	2.6	-0.607
29	Upright	3.5	-0.253
29	Upright	4.4	0
29	Upright	5.3	0.167
29	Upright	6.2	0.421
29	Inverted	0.8	-0.842
29	Inverted	1.7	-0.195
29	Inverted	2.6	-0.421
29	Inverted	3.5	0.385
29	Inverted	4.4	0.289
29	Inverted	5.3	0.195
29	Inverted	6.2	0.607
30	Upright	0.8	0
30	Upright	1.7	0
30	Upright	2.6	0
30	Upright	3.5	0.607
30	Upright	4.4	0.26
30	Upright	5.3	0.524
30	Upright	6.2	1.095
30	Inverted	0.8	0
30	Inverted	1.7	0
30	Inverted	2.6	0
30	Inverted	3.5	0.245
30	Inverted	4.4	0.271
30	Inverted	5.3	0.639
30	Inverted	6.2	1.095
31	Upright	0.8	0
31	Upright	1.7	-0.315
31	Upright	2.6	0
31	Upright	3.5	-0.456
31	Upright	4.4	0.8
31	Upright	5.3	0.8
31	Upright	6.2	0.896
31	Inverted	0.8	0
31	Inverted	1.7	0
31	Inverted	2.6	0.245
31	Inverted	3.5	-0.385
31	Inverted	4.4	-0.379
31	Inverted	5.3	0.928
31	Inverted	6.2	0.91
32	Upright	0.8	0
32	Upright	1.7	-0.253
32	Upright	2.6	0.379
32	Upright	3.5	-0.126
32	Upright	4.4	0.399
32	Upright	5.3	0.549
32	Upright	6.2	1.095
32	Inverted	0.8	-0.132
32	Inverted	1.7	0.126
32	Inverted	2.6	-0.379
32	Inverted	3.5	-0.289
32	Inverted	4.4	0.399
32	Inverted	5.3	0.132
32	Inverted	6.2	0.128

[truncated: 7 more sheets: Fig. 3A-C, Fig. 3D-F, Fig. 4A-I, Fig. 4J-K, Fig. 5A-B, Fig. 5C-D, Fig. 6A-D]
